# Supplementary material for: Is radiographic lumbar spinal stenosis associated with the quality of life?: The Wakayama Spine Study
Source: PLoS One. 2022 Feb 17;17(2):e0263930. doi: 10.1371/journal.pone.0263930 (PMC8853503; doi:10.1371/journal.pone.0263930)
Supplement: S1 File — (XLSX) [file pone.0263930.s001.xlsx]

## Sheet: Supporting file
ID	SEX	Age	BMI	height	weight	Severest central	Severest lateral	Severest foramen	LSS	alcohol	smoking	Total ID	ODI Q1	Q2	Q3	Q4	Q5	Q6	Q7	Q9	Q10	Chronic back pain	severe central (01-2-3)	ODI％new
1	0	63	23.9309	181	78.4	2	3	1	0	1	2	1	0	0	0	0	0	0	0	0	0	0	2	0
2	0	52	29.7616	168.5	84.5	1	1	0	0	1	1	2	3	2	3	1	1	3	1	3	2	0	1	42.2222
3	1	49	20.1834	174.7	61.6	1	2	2	0	1	1	3	1	0	0	0	0	1	0	0	0	0	1	4.44444
4	1	60	21.2645	153.8	50.3	0	0	1	0	1	2	4	1	0	0	0	0	0	0	0	0	1	1	2
5	1	49	23.131	154.2	55	2	2	1	0	2	2	5	4	2	5	4	3	5	3	3	2	0	2	68.8889
6	1	45	20.6803	157.5	51.3	1	1	1	0	1	1	6	0	0	0	0	0	0	0	0	0	0	1	0
7	1	83	19.4959	142.7	39.7	2	1	1	0	1	2	7	0	0	0	0	0	0	0	0	0	0	2	0
8	1	84	27.7697	146.5	59.6	2	2	2	0	2	2	8	0	0	0	0	0	0	0	0	0	1	2	0
9	0	77	23.9986	159.3	60.9	2	3	2	0	2	2	9	1	0	0	1	0	0	0	0	0	1	2	4.44444
10	0	85	20.7939	143.3	42.7	2	2	2	0	2	2	10	2	0	3	2	1	1	1	0	0	1	2	22.2222
11	1	81	20.7885	141.8	41.8	2	3	1	0	2	2	11	2	2	3	1	1	2	1	1	1	0	2	31.1111
12	0	77	21.164	157.5	52.5	2	3	2	0	1	2	12	1	0	2	0	0	0	0	0	0	0	2	6
13	1	77	24.6555	138.8	47.5	2	3	2	0	2	2	13	3	3	3	3	2	3	0	3	2	1	2	54
14	1	42	21.3078	163.7	57.1	1	2	1	0	1	2	14	0	0	0	0	0	0	0	0	0	0	1	0
15	0	79	20.7198	149	46	1	2	2	0	1	1	15	1	0	1	1	0	0	0	0	0	0	1	6.66667
16	0	80	23.6542	158.2	59.2	2	3	3	0	2	2	16	1	1	3	0	2	1	0	2	1	1	2	24.4444
17	1	80	21.7106	134.2	39.1	2	2	1	1	2	2	17	0	0	0	0	1	0	0	0	0	1	2	2.22222
18	0	82	17.5177	163.1	46.6	2	2	2	0	2	2	18	0	0	2	0	1	0	0	2	0	0	2	11.1111
19	1	78	25.5509	151.7	58.8	3	3	3	0	2	2	19	1	0	0	0	0	0	0	0	0	1	3	2.22222
20	0	80	22.6883	160.3	58.3	3	3	2	1	2	2	20	2	2	3	2	2	2	1	1	2	1	3	37.7778
21	1	77	19.052	145.8	40.5	3	3	2	0	2	2	21	3	1	1	0	0	0	0	0	0	0	3	11.1111
22	0	78	26.59	158.5	66.8	2	2	2	0	2	2	22	2	2	4	4	1	4	0	3	2	0	2	48.8889
23	0	76	22.3972	161.2	58.2	1	2	2	0	2	2	23	1	0	1	1	0	2	0	1	1	0	1	15.5556
24	1	81	21.8889	148.7	48.4	3	3	1	0	2	2	24	3	1	3	4	1	3	1	5	3	1	3	53.3333
25	1	85	20.5536	152.5	47.8	3	3	2	0	1	2	25	0	0	0	0	1	0	0	0	0	0	3	2.22222
26	1	79	18.641	138	35.5	1	2	2	0	2	2	26										0	1
27	0	85	24.9678	157.2	61.7	2	3	2	0	1	2	27	1	0	0	0	0	0	0	0	0	0	2	2.22222
28	1	85	16.0507	138.3	30.7	2	2	2	0	2	2	28	0	0	4	0	1	0	0	0	0	1	2	11.1111
29	1	81	19.0339	139.8	37.2	2	3	2	0	2	2	29	1	1	1	1	4	1	1	1	1	0	2	26.6667
30	0	79	21.8554	160.5	56.3	3	3	2	0	2	2	30	1	0	1	1	1	1	0	0	1	1	3	13.3333
31	1	77	17.5579	149.8	39.4	1	2	1	0	2	2	31	1	1	4	0	1	1	0	2	0	0	1	22.2222
32	0	82	19.9929	158.3	50.1	1	2	2	0	1	1	32	0	0	0	0	0	1	0	0	0	0	1	2.22222
33	1	79	15.6731	150.5	35.5	2	2	2	0	2	2	33										0	2
34	1	81	27.0149	135.5	49.6	3	3	3	0	2	2	34	0	0	0	0	0	0	0	0	0	0	3	0
35	1	84	21.814	141.7	43.8	3	3	2	1	1	2	35	0	0	0	0	0	0	0	0	0	1	3	0
36	1	93	20.3172	136.4	37.8	1	2	2	0	2	2	36	2	1	1	1	2	2	1	2	1	1	1	28.8889
37	1	81	22.0829	153.6	52.1	2	3	3	0	2	2	37	0	0	0	0	0	0	0	0	0	1	2	0
38	1	77	16.3586	141.6	32.8	3	3	2	0	2	2	38	1	0	0	0	0	0	0	0	0	0	3	2.22222
39	0	76	26.8668	154.1	63.8	1	2	1	0	2	2	39	0	0	0	0	0	0	0	0	0	1	1	0
40	0	80	23.8646	152.5	55.5	2	2	1	0	2	2	40	3	1	2	1	1	2	0	2	1	0	2	28.8889
41	0	77	29.3595	150.5	66.5	2	2	1	0	2	2	41	0	0	0	1	0	2	0	0	0	0	2	6.66667
43	1	87	26.7702	141.5	53.6	2	2	2	0	2	2	43	1	0	0	0	1	2	0	0	0	1	2	8.88889
44	1	77	27.3877	146.4	58.7	2	3	2	0	2	2	44	2	1	1	2	5	1	1	3	1	1	2	37.7778
45	1	76	22.8994	142.5	46.5	3	3	3	0	2	2	45	0	0	0	0	0	0	0	0	0	1	3	0
46	1	82	20.8969	145.6	44.3	2	3	3	0	2	2	46	1	0	0	0	0	0	0	0	0	0	2	2
47	1	78	20.2222	150	45.5	2	2	1	0	2	2	47	0	0	0	0	0	0	0	0	0	0	2	0
48	1	81	20.7071	153.2	48.6	3	3	2	0	1	2	48	1	0	2	1	1	2	1	0	0	1	3	17.7778
49	0	77	27.4083	165.2	74.8	2	3	1	0	1	2	49	0	0	0	0	0	0	0	0	0	1	2	0
50	1	82	24.8316	141.9	50	3	3	3	0	2	2	50	1	0	0	0	0	1	0	0	0	1	3	4.44444
51	1	81	21.5462	153.7	50.9	2	3	2	0	1	1	51	0	0	0	0	0	0	0		0	0	2	0
52	1	79	25.1423	145.6	53.3	3	3	3	0	1	2	52	0	0	0	0	0	0	0	0	0	1	3	0
53	0	78	20.2638	160.5	52.2	3	3	3	0	2	2	53	0	0	0	0	0	0	0	0	0	0	3	0
54	1	79	20.5417	143.5	42.3	1	1	2	0	2	2	54	1	0	0	0	0	1	0	2	1	0	1	11.1111
55	1	76	22.4044	143.6	46.2	3	3	1	0	1	2	55	2	2	2	3	2	2	2	2	1	0	3	40
56	1	80	18.2871	143.2	37.5	3	3	2	0	2	2	56	0	0	0	0	0	0	0	0	0	0	3	0
57	0	81	16.826	163.9	45.2	2	2	1	0	1	2	57	1	0	0	0	0	0	0	0	0	0	2	2.22222
58	1	77	21.6333	150.5	49	3	3	2	0	2	2	58	0	0	0	0	0	0	0	0	0	1	3	0
59	0	80	20.3985	162.1	53.6	1	2	2	0	2	2	59	2	0	0	0	0	0	0	0	0	0	1	4.44444
60	1	78	19.4689	146	41.5	2	2	1	0	2	2	60	2	1	1	0	0	0	0	2	1	1	2	15.5556
61	1	80	27.6424	140.8	54.8	3	3	3	0	2	2	61	1	0	4		1		0	0	0	0	3	17.1429
62	1	77	23.1921	148	50.8	3	3	2	0	2	2	62	1	0	0	0	0	0	0	0	0	0	3	2.22222
63	1	76	22.2629	139.3	43.2	2	3	3	0	1	2	63	1	1	3	1	1	4	1	3	0	1	2	33.3333
64	1	80	24.0197	143.7	49.6	3	3	2	0	1	2	64	0	0	0	0	0	0	0	0	0	0	3	0
66	1	84	19.6491	142.5	39.9	3	2	2	0	1	2	66	1	0	1	0	0	1	1	0	0	1	3	8.88889
67	0	79	22.2715	156	54.2	2	3	1	0	2	2	67	2	2	3	1	2	1	0	1	1	1	2	26
68	0	81	26.757	159.3	67.9	2	1	1	0	1	2	68	2	1	4		1	3	0	2	1	0	2	35
69	0	80	22.9111	164.9	62.3	3	2	1	0	1	2	69	0	0	0	1	0	1	1	0	1	0	3	8.88889
70	1	76	25.5427	148.2	56.1	2	3	2	0	2	2	70	1	1	0	0	1	1	0	0	0	1	2	8.88889
71	1	80	21.1377	148	46.3	1	3	3	0	2	2	71	1	0	1	1	1	1	0	1	1	1	1	15.5556
72	1	81	26.3096	142.6	53.5	2	2	2	0	2	2	72	1	0	1	0	0	0	0	0	0	0	2	4.44444
73	0	77	27.1488	155.8	65.9	2	2	2	0	2	2	73	0	0	0	0	0	0	0	0	0	0	2	0
75	1	83	19.6	147.6	42.7	2	2	2	0	2	2	75	0	0	0	0	0	0	0	0	0	0	2	0
76	1	88	22.8391	133	40.4	2	3	2	0	2	2	76	0	0	3	0	0	4	0	0	0	1	2	15.5556
77	0	84	23.8393	154.9	57.2	3	3	2	0	1	2	77	0	0	0	0	0	0	0	0	0	1	3	0
78	1	80	20.3816	152.5	47.4	3	3	1	0	1	2	78	1	0	0	0	0	1	1	2	0	0	3	11.1111
79	1	77	20.6801	145.2	43.6	3	3	2	0	1	2	79	3	0	0	0	4	0	0	0	3	0	3	22.2222
80	1	77	24.6303	139.6	48	3	3	3	1	1	2	80	1	1	1	0	1	0	3	0	1	1	3	17.7778
81	0	84	22.917	158.4	57.5	3	3	2	0	2	2	81	0	0	0	0	0	0	0	0	0	1	3	0
82	1	86	19.4645	137.5	36.8	3	3	3	0	2	2	82	1	1	3	1	1	1	0	2	1	0	3	24.4444
83	0	78	20.8714	150.7	47.4	3	3	2	0	2	2	83	1	0	0	0		0	0	2	0	1	3	7.5
84	0	84	20.2832	161.8	53.1	3	3	2	0	2	2	84	1	1	1	0	0	1	0	0	0	0	3	8.88889
85	1	81	19.1304	144.6	40	2	2	2	0	2	2	85	0	0	0	0	0	0	0	0	0	0	2	0
86	1	79	22.8435	144.2	47.5	2	2	2	0	2	2	86	0	0	0	0	0	0	0	0	0	1	2	0
87	1	83	28.8473	152.4	67	2	2	2	1	2	2	87	1	0	0	0	0	1	0	0	0	1	2	4.44444
88	0	83	25.1963	159.5	64.1	2	2	2	0	1	2	88	2	0	2		1	3	1	1	1	1	2	27.5
89	1	81	20.8634	146.7	44.9	3	2	1	0	2	2	89	2	0	4	0	0	2	1	2	1	0	3	26.6667
90	0	80	25.301	162	66.4	3	3	2	0	1	2	90	1	1	0	0	1	2	1	2	1	0	3	20
91	0	83	26.5723	163	70.6	3	3	2	0	1	2	91	1	0	0	0	1	1	0	0	0	1	3	6.66667
92	1	80	22.8686	154.8	54.8	3	3	2	0	2	2	92	3	1	4	3	2	4	1	3	3	0	3	53.3333
93	1	76	23.8203	148.6	52.6	3	3	2	0	2	2	93	0	0	0	0	0	0	0	0	0	1	3	0
94	0	83	22.7595	157	56.1	3	2	2	0	2	2	94	1	0	0	0	0	0	0	0	0	0	3	2.22222
95	0	78	23.6793	163.5	63.3	1	2	2	0	2	2	95	0	0	0	0	0	0	0	0	0	0	1	0
96	0	89	27.3176	155.2	65.8	2	3	2	0	1	2	96	0	0	0	0	0	0	0	0	0	0	2	0
97	1	77	24.4665	138.6	47	3	3	1	0	2	2	97	1	0	1	0	0	0	0	0	0	0	3	4.44444
98	1	81	20.7657	143.9	43	2	2	1	0	2	2	98	0	1	4	3	4	3	1	2	1	0	2	42.2222
99	1	78	19.1022	134	34.3	3	3	1	0	2	2	99	1	0	1	0	1	0	1	0	0	1	3	8.88889
100	1	74	19.5228	153.5	46	3	3	2	0	2	2	100	0	0	0	0	1	0	0	0	0	0	3	2.22222
101	0	80	21.5074	169.1	61.5	2	2	2	0	1	2	101	0	0	4	0	0	0	0	0	0	1	2	8.88889
102	0	82	23.0172	146.5	49.4	3	3	2	0	2	2	102	0	0	0	0	0	0	0	0	0	1	3	0
103	1	77	27.2658	140.6	53.9	2	2	2	0	2	2	103	2	1	4	2	1	2	0	2	1	0	2	33.3333
104	0	79	23.1374	160.9	59.9	1	2	2	0	2	1	104	1	0	1	0	0	2		0	0	0	1	10
105	0	91	21.2728	172.5	63.3	3	3	2	0	2	2	105	0	0	0	0	0	0	0	0	0	1	3	0
106	1	87	22.4746	129	37.4	3	3	3	0	2	2	106	1	0	0	0	1	1	0	0	0	0	3	6.66667
107	1	83	21.1849	142.8	43.2	2	3	2	0	1	2	107	0	0	0	0	0	0	0	0	0	0	2	0
108	1	80	19.7945	139.1	38.3	3	2	1	0	2	2	108	1	0	0	0	0	0	0	0	0	1	3	2.22222
109	1	82	20.4545	146.5	43.9	3	3	1	1	2	2	109	2	2	2	2	3	3	0	1	3	1	3	40
110	1	79	22.0562	137.5	41.7	3	3	2	1	2	2	110	2	1	1	0	0	1	0	0	1	0	3	13.3333
111	1	83	22.2459	142.7	45.3	2	2	1	0	2	2	111	0	0	0	0	0	0	0	0	0	0	2	0
112	1	82	30.3336	137.8	57.6	3	3	2	0	2	2	112	1	0	1	0	1	1	0	0	0	1	3	8.88889
113	1	76	20.3436	147.4	44.2	1	2	2	0	2	2	113	1	0	0	0	0	0	0	0	0	1	1	2.22222
114	1	87	20.7257	137	38.9	2	1	3	1	2	2	114	0	0	0	0	1	0	0	0	0	1	2	2.22222
115	0	79	23.1842	155	55.7	3	3	2	1	2	1	115	0	0	0	0	0	0	0	0	0	0	3	0
116	1	78	22.5682	147.5	49.1	2	3	1	0	1	2	116	2	1	1			1	0	2	2	1	2	25.7143
117	1	87	21.0579	148.6	46.5	3	3	2	0	2	1	117	2	0		0	2	3	0	0	0	1	3	17.5
118	1	84	19.391	142	39.1	3	3	2	0	1	2	118	1	0	0	0	1	0	0	0	0	0	3	4.44444
119	1	88	18.7025	139.7	36.5	2	1	1	0	1	2	119	0	0	0	0	0	0	0	0	0	1	2	0
120	1	90	33.1939	127.9	54.3	2	3	2	0	1	2	120	2	0	0	1	0	2	0	1	1	0	2	15.5556
121	0	80	20.3337	154.6	48.6	2	3	3	0	2	2	121	0	0	0	1	0	2	0	2	0	0	2	11.1111
122	1	82	18.0747	142.3	36.6	3	3	3	0	2	2	122	2	1	1	1	0	1	0	1	1	1	3	17.7778
123	0	85	21.1446	155	50.8	3	3	3	0	2	2	123	0	0	0	0	0	0	0	0	0	1	3	0
124	0	81	22.4268	160.4	57.7	3	2	2	0	2	2	124	0	0	0	0		0	0	0	0	0	3	0
125	1	77	24.352	145	51.2	1	1	0	0	2	2	125	0	0	0	0	0	0	0	0	0	0	1	0
126	1	80	19.6343	138.2	37.5	1	1	1	0	2	2	126	0	0	0	0	0	0	0	0	0	0	1	0
127	0	80	17.4992	151	39.9	3	3	2	0	1	2	127	1	0	4	4	0		0	0	0	0	3	22.5
129	1	84	21.2322	139.3	41.2	2	3	1	0	2	2	129	1	0	4	0	1	0	0	2	0	0	2	17.7778
130	1	81	15.6005	145	32.8	3	3	2	1	2	2	130	4	3	3	2	2	3	1	2	2	0	3	48.8889
131	0	82	20.2231	155.5	48.9	2	2	3	1	1	2	131	3	2	4	3	1	2	0	1	1	1	2	37.7778
132	1	78	23.0172	146.5	49.4	2	2	2	0	2	2	132	0	0	0	0	0	0	0	0	0	0	2	0
133	1	90	21.5222	133.4	38.3	3	3	2	1	2	2	133	2	0	1	1	0	2	0	0	0	1	3	13.3333
134	1	76	18.1589	147.3	39.4	2	2	2	0	2	2	134	2	2	4	4	1	4	0	0	2	1	2	42.2222
135	0	80	22.3373	158.9	56.4	2	3	2	0	2	2	135	1	0	1	3	1	3	2	1	1	0	2	36
136	1	78	22.8373	143	46.7	3	3	1	1	2	2	136	1	0	4	1	0	0	0	0	0	1	3	13.3333
137	1	85	18.9101	137.4	35.7	3	3	1	0	2	2	137	2	0	1	0	0	0	0	2	1	1	3	12
138	0	90	25.5454	158.9	64.5	3	3	2	1	2	2	138	3	2	2	4	2	3	0	2	1	1	3	42.2222
139	1	85	25.9941	148.6	57.4	3	3	1	0	2	2	139										0	3
140	0	77	24.6609	156.5	60.4	1	1	2	0	1	1	140	2	1	2	1	2	1	1	1	1	1	1	26.6667
141	0	77	20.7424	161.2	53.9	2	1	2	0	2	1	141	0	0	1	0	0	0	0	0	0	0	2	2.22222
142	1	82	18.7562	139.5	36.5	3	3	2	0	2	2	142	1	0	0	0	1	1	0	0	0	0	3	6.66667
143	1	82	25.0235	154.2	59.5	3	3	2	0	2	2	143	0	0	2	1	0	0	0	2	0	0	3	11.1111
144	1	87	27.0823	138.7	52.1	3	3	2	0	2	2	144	1	0	3	1	0	0	0	0	1	1	3	13.3333
145	1	84	24.0233	141.5	48.1	2	3	2	0	1	1	145	3	1	1	3	0	1	1	1	1	0	2	26.6667
146	0	83	20.2538	161	52.5	2	3	2	0	1	2	146	0	0	0	0	0	0	0	0	0	0	2	0
147	0	80	26.8765	161.5	70.1	3	3	1	0	1	1	147	1	0	0	0	0	0	0	0	0	1	3	2.22222
148	0	85	23.0177	155	55.3	3	3	3	0	1	2	148	1	0	0	2	1	2	0	0	0	0	3	13.3333
150	0	76	25.8121	165.5	70.7	3	3	1	0	1	2	150	1	0	0	0	0	0	0	0	0	0	3	2
152	1	79	23.8072	141.4	47.6	3	3	1	0	2	2	152	2	0	1	1	0	3	1	2	2	1	3	26.6667
153	0	78	20.4562	155.4	49.4	3	2	2	1	2	2	153	1	0	0	0	0	0	1	0	0	1	3	4.44444
154	0	78	20.047	159.5	51	2	3	1	0	1	2	154	1	0	1	0	0	1	0	0	0	0	2	6.66667
155	1	76	29.3956	149.5	65.7	1	2	2	0	2	2	155	1	0	0	0	1	1	0	0	1	1	1	8
156	1	80	23.9037	134.9	43.5	3	3	3	0	2	2	156	1	0	0	0	1	1	0	0	1	1	3	8
157	0	78	20.1415	158.5	50.6	2	3	2	0	1	2	157	1	0	0	2	0	2	1	0	0	0	2	13.3333
158	1	85	25.5096	139.3	49.5	3	3	1	0	2	2	158	1	0	0	0	0	1	0	0	0	0	3	4.44444
159	1	87	23.2843	138.4	44.6	3	3	2	0	2	2	159	2	1	4	3	4	4	1	3	2	0	3	53.3333
160	0	79	23.9304	166.7	66.5	2	3	1	0	1	2	160	2	0	4	1	1	3	1	1	1	0	2	31.1111
161	1	78	25.3061	145.4	53.5	3	3	2	0	2	2	161	1	0	0	0	1	1	0	2	0	0	3	11.1111
162	0	77	26.5528	156.7	65.2	3	3	1	0	1	2	162	2	0	0	1	0	1	0	2	1	0	3	15.5556
163	1	85	25.2551	140	49.5	2	1	0	0	2	2	163	2	2	4	2	1	3	0	1	1	1	2	35.5556
164	1	81	23.3483	137.9	44.4	3	2	1	0	2	2	164	0	0	0	0	0	0	0	0	0	1	3	0
165	0	79	19.908	155.6	48.2	2	1	3	0	1	2	165	0	0	0	0	0	0	0	0	0	0	2	0
166	0	81	16.8413	160.9	43.6	2	2	2	0	2	1	166	0	0	0	0	0	0	0	0	0	0	2	0
167	0	81	16.1073	154	38.2	2	2	1	0	2	1	167	0	0	0	0	0	0	0	0	0	0	2	0
168	1	80	29.7742	131.9	51.8	2	3	2	0	2	2	168	0	0	0	0	0	0	0	0	0	1	2	0
170	0	83	22.644	157.4	56.1	3	3	1	0	2	2	170	0	0	0	0	1	0	0	0	0	0	3	2.22222
171	0	87	19.5667	142.8	39.9	2	3	1	0	1	2	171	2	1	1	0	1	1	0	1	1	1	2	17.7778
172	1	81	17.2285	151.8	39.7	3	2	2	0	2	2	172	0	0	0	0	1	0	0	0	0	0	3	2
173	0	83	20.7511	158.3	52	2	3	2	0	1	2	173	1	0	0	0	0	0	0	0	0	0	2	2.22222
174	1	79	18.8574	157.2	46.6	2	2	1	0	2	2	174	2	1	1	0	0	0	0	2	0	0	2	13.3333
175	1	83	20.2194	140.3	39.8	3	3	3	1	2	2	175	1	0	0	0	0	0	0	0	0	1	3	2.22222
176	0	79	20.7581	155.2	50	2	2	1	0	2	2	176	3	2	2	3	2	2	2	2	2	0	2	50
177	1	81	23.1223	141.2	46.1	1	2	2	0	2	2	177	1	0	0	0	0	0	0	0	0	0	1	2.22222
178	1	86	19.2887	138.5	37	2	3	3	1	2	2	178										1	2
179	1	76	26.5677	154.6	63.5	2	2	2	0	2	2	179	1	0	4	0	1	1	1	0	0	1	2	17.7778
180	1	77	19.2431	146.5	41.3	3	2	1	0	2	2	180	0	0	0	0	0	0	0	0	0	0	3	0
181	0	80	25.9775	156.1	63.3	2	2	1	0	1	2	181										1	2
182	0	80	23.5068	156.4	57.5	2	3	2	0	1	2	182										0	2
183	1	78	28.603	143.5	58.9	3	2	2	0	2	2	183										1	3
184	0	82	20.7246	156.1	50.5	1	1	1	0	1	2	184	0	0	0	0	0	0	0	0	0	0	1	0
185	1	81	27.8686	139.2	54	2	2	2	0	1	2	185	1	0	4	0	1	0	0	0	0	1	2	13.3333
186	1	81	23.7883	148.7	52.6	2	2	1	0	2	2	186	2	1	4	1	2	3	1	2	2	1	2	40
187	0	93	16.5637	155.4	40	2	2	1	0	1	2	187	0	1	3	0	1	0	0	2	0	0	2	15.5556
188	1	86	16.9509	141	33.7	2	2	2	0	2	2	188	1	0	0	0	0	0	0	0	0	0	2	2.22222
189	1	81	17.0734	148.4	37.6	3	3	1	0	2	2	189	0	0	0	0	0	0	0	0	0	0	3	0
190	0	42	23.661	169.9	68.3	1	2	1	0	1	1	190	1	0	0	0	0	0	0	2	0	1	1	6.66667
191	0	81	21.7909	166.9	60.7	2	3	2	0	2	2	191	0	0	0	0	1	0	0	0	0	1	2	2.22222
192	1	79	22.6524	149.9	50.9	3	3	2	0	2	2	192	2	2	2	1	1	2	0	1	1	1	3	26
193	1	82	23.4402	149.8	52.6	1	1	1	0	2	2	193	0	0	4	4	1	2	0	0	1	1	1	26.6667
194	1	88	26.6759	144.5	55.7	3	3	2	0	2	2	194	4	1	4	4	5	5	1	1	1	1	3	57.7778
195	1	48	20.7922	156	50.6	0	1	0	0	2	2	195	0	0	0	0	0	0	0	0	0	0	1	0
196	1	66	29.4853	154.3	70.2	1	1	1	0	2	2	196	0	0	0	0	1	0	0	0	0	0	1	2
197	1	62	29.2393	147.6	63.7	2	2	1	0	1	2	197										1	2
198	1	54	26.3885	149.4	58.9	0	1	1	0	2	2	198										0	1
199	1	68	30.1953	160	77.3	1	0	1	0	1	2	199	2	1	1	0	1	1	0	0	1	1	1	15.5556
200	1	62	24.9646	154.9	59.9	1	1	0	0	2	2	200	0	0	0	0	0	0	0	0	0	0	1	0
201	1	48	28.1576	154.6	67.3	1	1	0	0	1	2	201										0	1
202	1	75	23.7084	154.1	56.3	2	1	1	0	2	2	202	0	0	0	0	0	0	0	0	0	0	2	0
203	1	54	25.8897	155	62.2	2	2	0	0	1	2	203	1	0	4	0	1	0	0	0	2	0	2	17.7778
204	1	60	23.8157	149.6	53.3	2	1	0	0	2	2	204	1	1	1	1	2	2	1	2	1	0	2	26.6667
205	1	71	27.3975	159.5	69.7	2	2	0	0	2	2	205	2	1	3	1	1	3	0	3	1	0	2	33.3333
206	1	71	32.277	150.8	73.4	1	1	0	0	2	2	206	1	0	4	0	1	0	0	0	0	0	1	13.3333
207	1	79	23.3905	133.2	41.5	2	2	3	1	2	2	207	2	0	0	0	0	0	0	0	0	1	2	4.44444
208	1	67	26.6485	152.9	62.3	2	2	2	0	1	2	208	2	1	4	1	2	3	1	2	2	0	2	40
209	1	72	24.6059	151.8	56.7	2	2	2	0	2	2	209										0	2
210	1	71	23.3325	157.8	58.1	2	3	2	0	2	2	210	0	0	0	0	0	0	0	0	0	0	2	0
211	1	62	24.0458	144.2	50	1	1	0	0	1	2	211	2	1	4	3	4	4	1	3	2	0	1	53.3333
212	1	63	23.976	155.4	57.9	3	3	2	0	2	2	212	3	1	3	4	3	3	0	2	2	0	3	44
213	1	68	19.1677	150.3	43.3	2	2	1	0	2	2	213	0	1	3	0	1	0	0	2	0	0	2	15.5556
214	1	74	21.521	149.5	48.1	1	2	1	0	2	2	214	1	0	0	0	0	0	0	0	0	1	1	2.22222
215	1	70	22.5502	152	52.1	3	2	2	1	2	2	215	2	0	0	0	0	4	0	0	0	0	3	13.3333
216	0	63	28.7214	158	71.7	2	3	2	0	2	2	216	1	0	0	0	0	0	0	0	0	0	2	2.22222
217	1	69	25.6189	153.8	60.6	2	1	1	0	2	2	217	0	0	0	0	0	0	0	0	0	0	2	0
218	0	57	25.9453	171.6	76.4	3	3	1	0	2	2	218	1	1	1	0	0	1	0	1	1	0	3	13.3333
219	1	70	24.8954	148.5	54.9	2	2	1	0	2	2	219	0	0	0	0	0	0	0	0	0	0	2	0
220	1	72	23.2421	164.9	63.2	2	2	0	0	2	2	220	0	0	0	0	0	0	0	0	0	1	2	0
221	1	60	21.5469	154.3	51.3	3	1	1	0	2	2	221	0	0	0	0	0	0	0	0	0	1	3	0
222	1	69	28.5521	149.6	63.9	1	1	1	0	2	2	222	0	0	0	0	0	0	0	0	0	1	1	0
223	1	61	22.7726	163.8	61.1	1	1	0	0	2	2	223	1	1	4	4	1	5	0	5	1	1	1	48.8889
225	0	66	25.0511	167.4	70.2	3	2	2	0	1	2	225	1	1	1	0	1	1	0	0	0	0	3	12
226	1	61	28.6319	148.1	62.8	3	3	0	0	2	2	226	1	0	0	0	0	0	0	0	0	1	3	2.22222
227	0	63	27.2962	168.5	77.5	1	2	0	0	2	2	227	1	0	0	0	0	0	0	0	0	0	1	2.22222
228	1	65	25.7437	145.5	54.5	2	1	0	0	2	2	228	2	0	3	2	1	1	1	0	0	0	2	22.2222
229	0	68	23.1436	170.4	67.2	1	2	0	0	1	3	229	2	2	3	1	1	2	1	1	1	0	1	31.1111
230	1	73	29.5212	150.2	66.6	2	3	3	0	2	2	230	3	1	1	0	0	0	0	0	0	0	2	11.1111
231	1	74	28.6347	150.2	64.6	3	3	1	0	2	2	231	2	2	4	4	1	4	0	3	2	0	3	48.8889
232	1	61	22.4255	157.6	55.7	2	3	1	0	2	2	232	1	0	1	1	0	2	0	1	1	0	2	15.5556
233	0	72	26.0208	170	75.2	3	3	1	0	1	2	233	1	0	4	0	0	0	1	0	0	1	3	13.3333
234	0	72	25.4662	165.2	69.5	2	2	1	0	1	2	234	0	0	0	0	0	0	0	0	0	0	2	0
235	1	61	26.6208	159	67.3	2	2	1	0	1	2	235	2	1	1	0	1	2	0	2	1	1	2	22.2222
236	0	53	28.1963	169.7	81.2	3	3	0	1	1	1	236	3	1	1	2	1	4	0	2	1	1	3	33.3333
237	1	74	26.0537	143.7	53.8	2	3	2	0	2	2	237	3	3	5	4	3	4	1	4	3	1	2	66.6667
238	0	45	31.1501	167.6	87.5	2	1	1	0	1	1	238	1	1	3	4		2		2	1	0	2	40
239	0	52	29.7036	173	88.9	0	1	1	0	1	2	239										0	1
240	0	70	23.4778	164.2	63.3	3	3	0	1	1	2	240										1	3
241	1	58	23.0114	154.6	55	2	1	2	0	2	2	241										1	2
242	0	64	28.4205	164.6	77	2	2	0	0	1	2	242	1	0	0	0	0	0	0	2	0	0	2	6.66667
243	1	74	23.7164	148.5	52.3	2	3	3	0	2	2	243	2	0	1	0	1	1	0	2	0	1	2	15.5556
244	1	67	25.5464	152.1	59.1	2	3	1	0	2	2	244	0	0	0	0	1	0	0	0	0	0	2	2
245	1	45	29.1617	162.6	77.1	2	1	0	0	2	2	245	2	1	1	1	1	3	0	2	0	0	2	24.4444
246	1	65	25.1799	145.9	53.6	1	1	0	0	2	2	246										0	1
247	1	59	21.5452	158.9	54.4	2	1	0	0	2	2	247										0	2
248	1	68	22.0703	160	56.5	2	1	0	1	2	2	248	0	0	0	0	1	0	0	0	0	1	2	2.22222
249	1	70	22.9983	156.6	56.4	1	1	0	1	1	2	249	0	0	0	0	1	0	0	0	0	0	1	2.22222
251	1	57	21.5971	166.4	59.8	1	1	0	0	1	2	251	1	0	2	0	0	0	0	0	0	1	1	6
252	1	86	19.1571	156.8	47.1	2	3	3	0	1	2	252	1	0	0	0	1	0	0	0	0	0	2	4
254	1	85	23.0036	134.8	41.8	2	2	3	0	2	2	254	1	1	3	0	2	1	0	2	1	0	2	24.4444
255	1	67	24.3995	145	51.3	3	1	1	0	1	2	255	2	2	1	4	1	4	0	2	2	1	3	40
256	1	50	24.8121	150.5	56.2	3	3	1	0	1	2	256	2	2	3	2	2	2	1	2	2	1	3	40
258	0	62	22.5896	167	63	2	1	1	0	1	2	258	2	0	1	0	1	1	0	0	0	0	2	11.1111
260	0	58	24.6372	168.8	70.2	2	2	1	0	2	2	260	2	0	2	3	0	4	0	0	0	0	2	24.4444
261	1	69	19.3734	149.5	43.3	1	1	1	0	2	2	261	2	1	1	2	1	2	0	2	0	0	1	24.4444
263	1	69	28.8124	147.4	62.6	2	3	1	1	2	2	263	0	0	0	0	0	0	0	0	0	1	2	0
264	0	73	25.1482	164.8	68.3	1	2	1	0	1	2	264	1	1	1	2	2	1	0	1	1	1	1	22.2222
265	1	67	24.1288	159	61	2	2	2	0	2	2	265	1	0	4	1	0	2	0	2	1	0	2	24.4444
266	1	68	26.7668	145.8	56.9	3	3	2	0	2	2	266	2	2	2	4	1	3	0	3	2	0	3	42.2222
267	1	73	26.3273	154.2	62.6	2	2	1	0	2	2	267	1	0	0	4	1	2	0	2	1	0	2	24.4444
268	1	62	22.4399	155.7	54.4	2	2	1	0	2	2	268	2	0	0	0	0	0	0	0	0	0	2	4.44444
269	1	58	20.4999	162	53.8	2	2	2	0	2	2	269	3	2	2	3	2	2	2	2	2	1	2	50
270	1	72	20.7371	154.5	49.5	2	2	2	0	2	2	270	3	1	1	1	3	4	0	0	0	0	2	28.8889
271	1	54	28.2472	145.5	59.8	2	2	1	0	1	2	271	1	0	0	0	0	0	0	0	0	0	2	2.22222
273	1	65	20.5726	159.9	52.6	1	1	2	0	2	2	273	1	0	1	1	0	0	0	0	0	0	1	6.66667
274	0	67	21.9723	170	63.5	1	1	1	0	2	2	274	2	1	3	1	0	3	0	0	1	1	1	24.4444
275	0	70	22.7263	155	54.6	2	2	1	0	1	2	275	2	1	3	2	2	2	1	1	1	0	2	40
276	1	66	28.4703	155	68.4	2	2	1	0	2	2	276	2	1	1	2	0	3	0	3	2	0	2	31.1111
277	0	75	23.8162	163.8	63.9	3	3	2	0	1	2	277	2	1	4	4	1	4	0	4	1	0	3	46.6667
278	0	69	23.6742	163	62.9	2	2	0	0	1	2	278	1	0	0	0	0	0	0	0	0	1	2	2.22222
279	1	57	26.2197	155.5	63.4	2	3	1	0	2	2	279	2	2	3	2	2	2	1	1	2	0	2	37.7778
280	0	70	25.8951	174	78.4	1	3	2	0	2	2	280	0	0	0	0	1	0	0	0	0	0	1	2.22222
281	1	67	24.3075	163.4	64.9	2	1	1	0	2	2	281	2	3	4	4	1	4	0	3	2	0	2	51.1111
282	1	74	28.9352	144	60	2	3	3	1	2	2	282	3	0	4	4	1	4	0	3	3	1	2	48.8889
283	1	52	20.3182	154.5	48.5	1	1	0	0	2	2	283	1	0	1	3	1	3	2	1	1	0	1	36
284	1	67	23.2495	157.4	57.6	1	1	1	0	2	2	284	2	2	3	4	1	4	0	1	2	0	1	42.2222
285	1	73	27.1191	143.7	56	3	2	2	0	2	2	285	4	1	4	4	5	5	1	1	1	1	3	57.7778
286	1	76	23.1792	144.8	48.6	2	3	2	0	2	2	286	1	0	0	0	2	3	0	0	0	0	2	13.3333
287	1	65	19.303	159	48.8	1	2	1	0	2	2	287	0	0	0	0	0	0	0	0	0	0	1	0
288	1	73	25.8458	143.2	53	1	3	2	0	2	2	288	2	0	1	3	1	3	1	2	2	0	1	33.3333
289	1	65	25.8897	154	61.4	3	2	1	0	2	2	289	3	2	4	2	4	4	3	3	3	0	3	66
290	1	73	27.5424	154.8	66	2	2	1	0	1	2	290	1	1	1	1	4	1	1	1	1	1	2	26.6667
291	1	70	25.0891	149.8	56.3	2	2	1	0	2	2	291										0	2
292	0	55	19.9036	171	58.2	1	1	0	0	2	1	292										1	1
293	1	64	26.0289	151.7	59.9	3	3	3	0	2	2	293	0	0	4	0	0	0	0	0	0	0	3	8.88889
294	0	68	31.3402	166.9	87.3	2	3	2	0	2	2	294	1	0	4	0	1	1	1	0	0	0	2	17.7778
295	0	64	24.2623	163.3	64.7	1	1	2	0	1	2	295	2	0	1	0	1	1	1	0	0	1	1	13.3333
296	1	62	21.1277	168.8	60.2	2	3	1	0	2	2	296	2	1	1	1	3	2	0	0	1	0	2	24.4444
297	1	70	23.6387	150.3	53.4	2	3	2	0	2	2	297	2	0	4	2	0	0	1	0	0	0	2	20
298	1	68	24.7541	149.6	55.4	2	3	2	0	2	2	298	2	0	1	0	0	1	0	0	0	0	2	8.88889
299	1	63	21.7975	145.9	46.4	1	1	0	0	2	2	299	0	0	0	0	0	1	0	0	0	1	1	2.22222
300	0	65	23.4306	162.8	62.1	2	3	2	0	1	1	300	1	1	4	0	1	1	0	2	0	1	2	22.2222
301	1	54	21.3363	160.7	55.1	1	1	0	0	2	2	301	1	0	0	0	1	2	0	0	0	0	1	8.88889
302	1	48	20.523	150.2	46.3	2	1	0	0	2	2	302	2	2	1	2	3	4	1	3	2	0	2	44.4444
303	1	54	20.868	155.1	50.2	1	1	1	0	2	2	303	2	0	2	3	2	2	1	1	1	1	1	31.1111
304	0	72	19.8762	166.8	55.3	3	3	2	1	2	2	304	2	1	0	2	1	0	0	2	1	1	3	20
305	1	67	24.3083	153.8	57.5	2	1	2	0	2	2	305	2	1	1	1	2	3	1	1	2	1	2	31.1111
306	1	52	31.5065	145.5	66.7	1	1	1	0	2	2	306	0	0	0	0	0	0	0	0	0	1	1	0
308	1	55	24.9292	152.4	57.9	1	1	1	0	2	2	308	0	0	0	0	0	0	0	0	0	0	1	0
309	0	72	28.9672	166.6	80.4	3	3	1	0	2	2	309	3	0	4	2	3	4	1	3	4	1	3	53.3333
310	1	69	21.722	159.7	55.4	1	2	2	0	2	2	310	0	0	0	1	1	3	0	0	0	0	1	11.1111
311	0	62	21.9696	178.5	70	3	3	1	0	2	1	311										1	3
312	1	52	25.9188	146.2	55.4	3	2	2	0	2	2	312	1	0	0	0	0	0	0	0	0	1	3	2.22222
313	0	57	23.2342	161.5	60.6	3	2	2	0	1	2	313	1	0	1	1	1	1	0	0	1	1	3	13.3333
314	1	59	23.4566	155.2	56.5	1	1	1	0	2	2	314	2	1	4		1	3	0	2	1	0	1	35
315	1	62	20.9406	152.5	48.7	2	2	2	0	1	2	315	1	1	2	4	0	3	0	3	0	1	2	31.1111
316	0	59	21.6345	165	58.9	0	1	2	0	2	2	316	3	1	3	4	1	3	0	3	5	1	1	51.1111
317	1	60	18.8048	159.6	47.9	2	2	1	1	2	2	317	3	1	3	4	1	3	1	5	3	1	2	53.3333
318	1	76	31.1812	155.4	75.3	2	3	3	1	2	2	318	3	3	3	3	2	3	0	3	2	1	2	54
319	1	53	22.7132	157.3	56.2	1	1	1	0	1	2	319	0	0	0	0	0	0	0	0	0	0	1	0
320	1	68	21.7504	148.4	47.9	2	2	1	0	2	2	320	0	0	4	0	1	0	0	0	0	0	2	11.1111
321	0	47	23.4172	172.4	69.6	0	2	1	0	1	1	321	0	0	0	0	0	0	0	0	0	1	1	0
322	1	65	23.923	158.5	60.1	1	1	0	0	2	2	322	1	0	0	0	0	0	0	0	0	1	1	2.22222
323	0	84	24.3925	161.6	63.7	2	3	2	0	2	1	323	1	2	1	1	1	1	1	2	0	0	2	22.2222
324	1	73	24.5724	143.5	50.6	1	2	2	0	2	2	324	0	0	4	0	1	0	0	0	0	1	1	11.1111
325	1	74	21.6276	152.2	50.1	2	3	2	0	2	2	325	1	0	0	0	1	1	0	0	0	0	2	6.66667
327	1	81	23.5562	156.1	57.4	2	2	2	0	2	2	327										1	2
328	0	60	22.6428	169.3	64.9	2	3	2	0	1	2	328	3	1	4	2	2	3	0	1	0	1	2	35.5556
329	1	65	25.5309	153.3	60	1	2	0	0	2	2	329	1	0	0	0	0	1	0	0	1	1	1	6.66667
330	0	81	17.9297	170.3	52	3	3	2	0	2	2	330	0	0	0	0	1	0	0	0	0	1	3	2.22222
332	0	81	23.3945	162.4	61.7	2	3	1	0	1	2	332	1	0	4	0	1	0	0	2	0	0	2	17.7778
333	1	69	19.5806	147.5	42.6	2	3	3	0	2	2	333	2	0	2	2	0	2	0	0	2	0	2	22.2222
335	1	62	22.196	157.7	55.2	1	1	0	0	2	2	335	1	1	1	1	1	0	0	0	0	0	1	11.1111
336	1	73	16.7423	153.6	39.5	1	2	1	0	2	2	336	2	0	1	1	3	1	0	1	1	1	1	28
337	1	86	25.0094	142.1	50.5	3	3	2	1	2	2	337	0	0	0	0	0	0	0	0	0	1	3	0
338	1	78	29.1783	142.8	59.5	3	3	3	1	2	2	338	3	1	1	0	0	2	0	0	0	1	3	15.5556
340	1	66	23.0523	156	56.1	2	2	1	0	2	2	340	1	0	0	2	0	2	1	0	0	0	2	13.3333
341	0	65	21.9241	161.1	56.9	2	2	1	0	1	2	341	1	0	0	0	0	1	0	0	0	0	2	4.44444
342	1	71	18.8444	150	42.4	2	2	2	0	2	2	342	1	2	3	3	1	4	0	3	2	0	2	42.2222
343	1	77	20.9108	143.4	43	3	3	2	0	2	2	343	3	2	4	3	0	2	1	1	2	1	3	40
344	1	76	22.2111	156.5	54.4	3	3	2	0	2	2	344	2	3	5	4	5	5	3	5	5	1	3	82.2222
345	1	62	27.8715	154	66.1	3	3	2	0	2	2	345	0	0	0	0	0	0	0	0	0	1	3	0
346	1	67	23.7641	151.3	54.4	3	3	3	0	2	2	346	4	3	4	3	3	4	4	1	3	0	3	64.4444
347	1	77	20.8349	153.2	48.9	2	2	1	0	1	2	347	0	0	0	0	0	0	0	0	0	0	2	0
348	1	75	28.0889	150	63.2	1	1	2	1	2	2	348	1	1	1	1	1	1	1	1	1	1	1	20
349	0	60	21.1412	161	54.8	3	3	1	0	1	1	349	1	1	2	0	1	2	0	1	2	0	3	22.2222
350	0	77	20.6646	160.3	53.1	2	3	2	0	2	2	350	2	1	2	1	2	1	1	2	1	0	2	28.8889
352	1	77	22.5978	146.5	48.5	2	3	1	0	2	2	352	2	1	1	1	1	1	1	2	1	0	2	24.4444
353	0	78	21.734	163.5	58.1	2	3	2	0	1	1	353	2	2	1	1	1	2	1	2	1	0	2	28.8889
354	0	75	21.1243	165.7	58	2	3	3	0	1	2	354	0	0	0	0	0	0	0	0	0	0	2	0
355	1	64	20.5592	152	47.5	2	2	1	0	2	2	355	1	0	0	0	0	0	0	0	0	0	2	2.22222
356	1	70	20.8444	150	46.9	1	2	1	0	2	2	356	2	1	1	1	2	2	1	2	1	0	1	28.8889
357	0	79	20.4294	158	51	2	3	3	0	1	2	357	0	0	0	0	0	0	0	0	0	0	2	0
358	1	62	26.6949	155.2	64.3	3	3	1	0	2	2	358	2	0	1	3	1	0	1	3	0	1	3	24.4444
359	0	72	28.107	157.7	69.9	2	2	1	0	1	2	359	2	0	2	1	2	2	1	1	0	0	2	24.4444
360	1	68	18.3732	149.2	40.9	2	2	1	0	2	2	360	2	2	2	1	1	2	1	2	1	0	2	31.1111
361	1	50	20.2848	157	50	1	2	1	0	2	2	361	0	0	0	0	0	0	0	0	0	0	1	0
362	0	45	20.8447	177.4	65.6	2	1	0	0	1	2	362	0	0	0	0	0	0	0	0	0	0	2	0
363	1	74	25.1556	150	56.6	2	2	2	0	2	2	363	3	1	4	2	0	5	0	3	2	0	2	44.4444
364	0	63	22.7017	157.2	56.1	2	2	1	1	2	1	364										0	2
365	1	58	19.3544	158.3	48.5	2	3	1	0	2	2	365	1	0	4	1	0	0	0	0	0	0	2	13.3333
366	1	67	19.5543	151.7	45	2	2	1	0	2	2	366	3	2	2	4	2	3	0	2	1	1	2	42.2222
367	1	51	20.2435	159.5	51.5	1	1	0	0	1	2	367	2	1	3	2	1	2	1	1	2	1	1	33.3333
368	1	68	20.6306	156.3	50.4	3	3	1	0	2	2	368	2	1	2	1	2	1	1	1	1	0	3	26.6667
369	1	69	29.5838	145	62.2	3	3	1	0	2	2	369	2	1	1	1	0	2	0	2	0	1	3	20
370	1	73	20.6908	160.5	53.3	1	2	1	0	2	2	370	0	0	1	0	0	0	0	0	0	1	1	2.22222
371	1	74	19.4692	152.2	45.1	2	3	2	0	2	2	371	0	0	0	0	0	0	0	0	0	0	2	0
372	0	84	19.6321	157.5	48.7	2	3	2	0	2	2	372	1	0	4	0	0	0	0	0	0	1	2	11.1111
373	1	72	19.2206	152.5	44.7	2	2	1	0	2	2	373	2	1	1	1	0	3	1	3	2	0	2	31.1111
374	1	58	18.6889	155	44.9	2	1	0	0	2	2	374	2	1	2	3	2	3	1	1	1	1	2	35.5556
375	0	51	26.2738	166	72.4	1	1	1	0	1	2	375	0	0	0	0		0	0	0	0	0	1	0
376	0	55	24.154	164.8	65.6	1	2	1	0	1	1	376	2	1	3	2	1	3	1	3	1	0	1	37.7778
377	0	76	29.9453	159.1	75.8	2	3	3	0	1	2	377	2	1	1	0	1	1	0	0	1	0	2	16
378	1	43	19.1844	159	48.5	1	2	1	0	2	2	378	1	0	4	4	0		0	0	0	1	1	22.5
379	1	72	27.408	156	66.7	2	3	2	0	2	2	379	2	1	1	0	0	0	0	0	1	0	2	11.1111
380	1	84	20.5158	152.8	47.9	1	2	3	1	2	2	380	3	2	4	3	1	2	0	1	1	1	1	37.7778
381	1	80	20.0674	145.7	42.6	2	1	2	0	2	2	381	3	2	4	3	3	3	1	3	2	0	2	53.3333
382	1	69	21.7253	155.6	52.6	3	3	2	0	2	2	382	1	1	3	1	1	4	1	3	0	1	3	33.3333
383	1	61	19.0921	146.9	41.2	2	2	1	0	2	2	383	0	0	1	1	0	0	0	0	0	0	2	4.44444
384	0	72	26.0671	170.3	75.6	0	1	1	0	1	2	384	2	0		0	1	0	0	2	0	0	1	12.5
385	1	72	21.0702	145	44.3	3	3	1	0	1	2	385										0	3
386	0	72	20.8003	163.2	55.4	2	3	2	0	1	1	386	1	0	0	0	0	0	0	0	0	0	2	2.22222
387	1	64	20.0609	154.2	47.7	2	2	1	0	2	2	387	1	0	1	1	0	0	0	2	0	0	2	11.1111
388	1	79	23.689	154.3	56.4	3	3	2	1	2	2	388	3	1	1	1	1	2	1	0	1	1	3	24.4444
389	0	79	19.798	157	48.8	2	3	2	0	2	2	389	3	1	3	2	2	4	2	3	5	0	2	55.5556
390	1	72	18.2544	163	48.5	3	3	2	0	2	2	390	1	0	0	0	1	1	0	0	0	0	3	6.66667
391	0	71	25.3508	164.5	68.6	2	3	2	0	1	2	391	0	0	0	0	1	0	0	0	0	1	2	2.22222
392	1	70	18.8911	157.9	47.1	2	1	1	0	2	2	392	4	2	2	2	2	2	1	2	2	0	2	48
393	1	49	19.1016	160	48.9	0	1	1	0	1	2	393	0	0	0	0	1	0	0	0	0	0	1	2.22222
394	1	47	20.8933	157	51.5	2	2	1	0	2	2	394	0	0	0	1	0	2	0	2	0	0	2	11.1111
395	1	56	21.4906	162	56.4	1	1	0	0	2	2	395	1	0	0	0	1	1	0	2	0	0	1	11.1111
396	0	50	24.0601	166.5	66.7	1	2	2	0	1	2	396	0	0	0	0	1	0	0	0	0	0	1	2
398	1	63	23.0347	151.4	52.8	2	2	1	0	1	2	398	2	0	3	4	1	3	1	0	1	0	2	33.3333
399	0	58	22.1981	169	63.4	1	1	0	0	2	2	399	1	0	0	0	1	0	0	0	0	0	1	4.44444
400	1	82	22.8862	143	46.8	1	2	1	0	2	2	400	1	1	1	1	1	1	1	2	2	1	1	24.4444
401	0	80	19.7245	165	53.7	2	2	1	0	1	2	401	2	0	3	1	0	1	1	0	1	1	2	20
402	1	64	21.6028	154.7	51.7	1	1	1	0	2	2	402	4	2	5	4	3	5	3	3	2	1	1	68.8889
403	1	60	20.5347	154	48.7	1	2	1	0	2	2	403	1	0	0	0	0	0	0	0	0	0	1	2.22222
404	1	81	22.7467	149	50.5	3	3	2	0	2	2	404	2	1	1	0	0	0	0	2	0	0	3	13.3333
405	0	73	21.4038	158.1	53.5	2	2	2	0	2	1	405	1	0	2	0	1	1	0	0	1	0	2	13.3333
406	1	66	27.8706	156.2	68	3	3	1	1	2	2	406	1	0	1	0	0	1	1	2	1	1	3	15.5556
407	1	80	16.666	161	43.2	3	3	1	0	2	2	407	0	0	0	0	0	0	0	0	0	0	3	0
408	0	78	22.2976	165.4	61	3	3	2	0	2	2	408	0	0	0	0	0	0	0	0	0	0	3	0
409	1	58	23.7843	157.9	59.3	1	1	2	0	1	2	409	1	0	0	1	1	0	0	0	0	0	1	6.66667
410	1	60	21.7001	154.8	52	3	3	1	0	2	2	410	0	0	0	0	0	0	0	0	0	1	3	0
411	1	67	23.6066	152.5	54.9	1	1	1	0	2	2	411	0	0	0	0	0	0	0	0	0	0	1	0
412	1	61	21.1553	151.1	48.3	2	3	1	0	2	2	412	0	0	0	0	1	0	0	0	0	0	2	2.22222
413	0	66	21.2153	164.2	57.2	1	1	1	0	2	1	413	2	0	0	1	0	1	0	2	1	1	1	15.5556
414	1	65	22.77	159.6	58	3	3	1	1	2	2	414	0	0	0	0	0	0	0	0	0	1	3	0
415	0	40	26.2358	170.2	76	1	2	1	0	2	1	415	1	1	1	1	1	1	1	2	1	0	1	22.2222
416	1	68	21.8182	141.2	43.5	2	1	1	1	1	2	416	1	0	0	0	0	0	0	0	0	1	2	2.22222
417	1	76	24.6815	152.5	57.4	3	3	1	0	2	2	417	1	0	0	0	1	2	0	1	1	0	3	13.3333
418	1	47	20.9977	156	51.1	1	2	1	0	1	2	418	1	0	0	0	0	0	0	0	0	0	1	2.22222
419	0	53	24.4863	162.3	64.5	1	1	2	0	1	1	419	2	0	1	0	1	1	0	0	0	1	1	11.1111
420	1	65	22.9555	153.8	54.3	3	3	1	1	2	2	420	0	0	0	0	0	0	0	0	0	1	3	0
421	1	69	19.2723	147.8	42.1	2	1	1	0	1	2	421	0	0	1	0	1	0	0	0	0	0	2	4.44444
422	0	72	21.5282	167.5	60.4	1	2	3	0	1	1	422	0	0	0	0	0	0	0	0	0	0	1	0
423	1	66	22.2167	152.4	51.6	2	2	1	0	2	2	423	1	0	0	0	1	0	0	0	0	0	2	4.44444
424	1	57	18.1955	159	46	2	1	1	0	2	2	424	0	0	0	0	0	0	0	0	0	0	2	0
425	0	64	19.8702	164.7	53.9	2	2	1	0	1	2	425	0	0	0	0	0	0	0	0	0	1	2	0
426	1	75	18.1097	147.5	39.4	3	3	3	0	2	2	426	1	0	0	1	1	2	0	0	0	0	3	11.1111
428	0	80	24.3581	157.6	60.5	2	2	1	0	2	2	428	2	1	3	3	1	4	0	3	1	0	2	40
429	1	76	23.2255	141.8	46.7	2	3	1	1	2	2	429	0	0	1	0	0	0	0	0	0	1	2	2.22222
430	1	81	22.8982	148.8	50.7	3	3	2	0	2	2	430	2	1	1	1	0	1	0	1	1	0	3	17.7778
431	1	85	22.815	145.5	48.3	2	3	1	0	2	2	431	2	1	1	1	0	2	0	0	1	0	2	17.7778
432	1	81	24.5326	148.5	54.1	2	3	2	1	2	2	432	1	1	4	2	2	3	0	2	1	1	2	35.5556
433	0	81	19.9114	168.6	56.6	1	3	3	0	2	2	433	0	0	0	0	0	0	0	0	0	0	1	0
434	0	89	20.9299	162.4	55.2	3	3	1	0	2	2	434	0	0	0	0	0	0	0	0	0	1	3	0
435	1	81	16.8451	140.6	33.3	1	1	1	0	2	2	435	0	0	0	0	1	0	0	0	0	1	1	2.22222
437	1	63	29.1203	143.9	60.3	2	1	0	0	2	2	437	1	1	1	1	1	1	0	0	1	1	2	14
439	0	62	23.0697	168.5	65.5	3	2	1	0	2	1	439	3	1	1	1	1	2	1	3	1	0	3	31.1111
440	1	50	19.0367	154.6	45.5	2	1	1	0	2	2	440	0	0	0	0	0	0	0	0	0	0	2	0
441	1	47	19.0178	159.2	48.2	2	2	1	0	2	2	441	0	0	0	0	0	0	0	0	0	1	2	0
443	1	59	20.4253	148.1	44.8	3	3	1	1	2	2	443	1	0	1	0	1	1	0	0	0	1	3	8.88889
444	1	56	21.8186	149.4	48.7	3	3	1	0	2	2	444	0	0	4	0	0	0	0	2	0	0	3	13.3333
445	1	48	21.5268	157.5	53.4	2	2	1	0	2	2	445	0	0	0	0	1	0	0	0	0	1	2	2.22222
446	0	75	24.517	163.7	65.7	1	3	3	0	1	2	446	1	0	1	0	1	1	0	2	1	1	1	15.5556
447	0	54	23.9096	164.5	64.7	2	2	1	1	1	2	447	1	0	4	2	1	3	0	1	1	1	2	28.8889
448	1	51	22.7525	154.2	54.1	2	1	0	0	2	2	448	0	0	0	0	0	0	0	0	0	1	2	0
449	1	42	18.9063	152.9	44.2	1	0	0	0	2	2	449	1	0	1	0	0	0	0	0	0	0	1	4.44444
450	0	57	20.8444	164.2	56.2	2	2	1	0	1	1	450	1	0	1	0	0	0	0	0	0	0	2	4.44444
451	1	82	19.8042	149.9	44.5	3	2	2	0	2	2	451	1	1	1	0	1	0	0	1	1	0	3	14
452	1	75	27.6684	142.9	56.5	2	2	1	1	2	2	452	1	0	0	0	1	0	0	0	0	1	2	4.44444
453	1	47	24.7468	151.1	56.5	1	1	1	0	2	2	453	0	0	0	0	0	0	0	0	0	0	1	0
454	1	83	30.6167	146.6	65.8	2	2	2	1	2	2	454	1	0	0	0	1	0	0	0	0	1	2	4.44444
455	1	43	21.8065	157.8	54.3	2	2	0	0	2	2	455	0	0	0	0	1	0	0	0	0	1	2	2
456	1	49	19.2801	155.3	46.5	2	2	1	0	2	2	456	0	0	0	0	0	0	0	0	0	0	2	10
457	1	59	20.8546	152.5	48.5	2	3	1	0	2	2	457	0	0	4	1	1	4	0	0	0	1	2	22.2222
458	0	81	15.7519	162.9	41.8	2	2	2	0	2	2	458	1	0	0	0	1	0	0	0	0	0	2	4.44444
459	0	50	19.2371	178.8	61.5	1	1	1	0	1	2	459	2	1	1	1	0	1	0	2	0	0	1	17.7778
460	0	83	20.0331	162.5	52.9	3	3	3	0	1	2	460	0	0	0	0	0	0	0	0	0	0	3	0
461	1	79	19.7366	152.5	45.9	1	2	1	0	2	2	461	0	0	0	0	0	0	0	0	0	0	1	0
462	1	46	19.0472	159.9	48.7	3	3	1	0	1	2	462	2	0	1	1	0	1	0	0	2	0	3	15.5556
463	1	51	19.1862	158.5	48.2	1	2	1	0	1	2	463	0	0	0	0	0	0	0	0	0	1	1	0
464	1	79	29.5283	144.2	61.4	1	2	3	0	2	2	464	1	0	0	0	0	0	0	0	0	0	1	2
465	1	78	25.3094	143.2	51.9	2	2	2	0	2	2	465	1	0	0	0	0	0	0	0	0	0	2	2.22222
466	0	79	16.7401	161.2	43.5	2	3	2	0	1	1	466	0	0	0	0	0	0	0	0	0	0	2	0
467	1	60	21.0406	154	49.9	2	3	1	0	2	2	467	2	0	0	0	1	0	0	2	0	0	2	10
468	1	62	26.5279	148.5	58.5	1	1	1	0	2	2	468	0	0	0	0	0	0	0	0	0	0	1	6
469	0	50	21.1495	156.5	51.8	1	1	1	0	2	1	469	0	0	0	0	1	0	0	0	0	1	1	2.22222
470	0	71	24.4973	159.6	62.4	2	3	1	0	2	2	470	0	0	0	0	0	0	0	0	0	1	2	0
471	1	79	20.5918	147.5	44.8	3	3	2	0	2	2	471	0	0	0	0	0	0	0	0	0	0	3	0
472	0	85	30.1247	149.8	67.6	1	1	1	0	2	2	472	0	0	0	0	1	0	0	0	0	0	1	2.22222
473	1	73	23.5362	154.8	56.4	3	3	1	1	1	2	473	3	1	2	1	1	2	0	2	1	1	3	28.8889
474	1	65	18.3529	149.1	40.8	3	3	2	0	2	2	474	0	0	0	0	0	0	0	0	0	0	3	0
475	1	70	21.9455	159.6	55.9	2	3	1	0	2	2	475	0	0	0	1	0	2	0	0	0	1	2	6.66667
476	0	89	24.5759	159.6	62.6	2	2	2	0	2	2	476	0	0	0	0	0	0	0	0	0	1	2	0
477	0	70	23.0374	165.5	63.1	2	2	0	0	1	2	477	2	0	2		1	3	1	1	1	0	2	27.5
478	1	68	32.8601	157.1	81.1	2	2	1	0	2	2	478	2	0	4	0	0	2	1	2	1	1	2	26.6667
479	1	57	27.6338	144.5	57.7	2	2	2	0	2	2	479	0	0	0	0	1	0	0	0	0	0	2	2.22222
480	0	57	29.2838	165.8	80.5	3	2	1	0	2	2	480	1	0	0	0	1	1	1	0	0	1	3	8.88889
481	1	74	23.2196	152.5	54	3	2	2	0	2	2	481	2	1	1	2	2	2	1	3	2	0	3	35.5556
482	0	82	22.7365	165	61.9	3	3	2	1	2	2	482	0	0	1	0	1	0	0	0	0	1	3	4.44444
483	1	78	27.1925	144.4	56.7	3	3	2	0	2	2	483	1	0	0	0	1	1	0	0	1	1	3	8.88889
484	1	86	22.2638	142.8	45.4	3	3	2	0	2	2	484	0	0	0	0	0	0	0	0	0	1	3	0
485	1	62	27.027	155.2	65.1	1	1	1	0	2	2	485	3	2	4	2	2	4	1	3	2	0	1	51.1111
486	1	74	23.8339	156.4	58.3	2	2	1	0	2	2	486	0	0	0	0	1	0	0	0	0	1	2	2.22222
487	1	77	23.4741	141.8	47.2	2	2	1	0	2	2	487	1	0	0	0	1	2	0	0	0	1	2	8.88889
488	1	57	22.952	154.8	55	1	1	0	0	1	2	488	0	0	0	0	0	0	0	0	0	1	1	0
489	1	74	33.6908	161.8	88.2	2	3	2	0	2	2	489	0	0	0	0	0	0	0	0	0	1	2	0
490	1	53	22.3102	160.4	57.4	1	1	1	0	2	2	490	1	0	0	0	2	0	0	0	0	1	1	6.66667
491	1	72	24.5191	151.8	56.5	3	3	1	0	2	2	491	0	0	0	0	0	0	0	0	0	0	3	0
492	1	80	28.8688	145.6	61.2	3	2	1	0	2	2	492	1	0	0	0	0	1	0	0	0	0	3	4.44444
493	1	76	22.2304	156	54.1	1	1	1	0	2	2	493	0	0	0	0	0	0	0	0	0	0	1	0
494	1	74	17.7087	155.1	42.6	3	3	1	0	2	2	494	1	0	2	1	1	2	1	0	0	0	3	17.7778
495	0	77	20.9708	161.8	54.9	1	2	2	0	1	2	495	1	1	1	0	1	1	1	0	1	0	1	15.5556
496	1	73	21.6988	145.6	46	3	2	2	1	2	2	496	1	1	3	1	1	1	0	2	1	1	3	24.4444
497	1	44	19.1883	155	46.1	1	1	0	0	2	2	497	0	0	0	0	0	0	0	0	0	0	1	0
498	0	47	32.4815	169.3	93.1	2	2	1	0	1	2	498	0	0	1	0	1	0	0	0	0	0	2	4
499	1	77	17.6336	150.8	40.1	2	1	1	0	2	2	499	3	1	1	2	1	4	2	1	2	1	2	36
500	1	64	19.0886	167.1	53.3	1	1	1	0	2	2	500	0	0	0	0	1	0	0	0	0	1	1	2
501	1	58	18.2894	143	37.4	2	2	1	0	2	2	501	2	0	1	0	0	0	0	2	1	1	2	12
502	0	81	20.5778	150	46.3	3	3	3	1	2	2	502	3	1	3	2	3	4	1	5	3	1	3	55.5556
503	1	78	23.1751	148.2	50.9	2	2	2	0	2	2	503	0	0	0	0	0	0	0	0	0	0	2	0
504	1	63	28.489	158.2	71.3	3	2	2	0	2	2	504	0	0	0	0	0	1	1	0	0	0	3	4.44444
505	1	59	20.7169	156.9	51	2	3	2	0	2	2	505	1	0	0	0	0	2	1	2	0	1	2	13.3333
506	1	81	21.5029	148	47.1	2	2	3	1	2	2	506	2	0	0	0	0	1	0	0	0	1	2	6
507	1	61	18.6	152.4	43.2	2	2	2	0	2	2	507	1	0	1	3	2	2	0	0	1	0	2	22.2222
508	0	66	21.5835	167.7	60.7	2	3	3	0	1	1	508	1	1	1	1	1	0	0	0	0	0	2	11.1111
509	1	74	26.9203	145	56.6	3	3	2	1	2	2	509	0	0	0	0	0	0	0	0	0	0	3	0
510	1	79	22.9868	141	45.7	2	2	2	0	2	2	510	1	1	2	1	1	0	0	0	0	1	2	13.3333
511	0	72	26.7791	172.3	79.5	2	3	2	0	1	2	511	2	1	0	0	1	1	1	2	1	0	2	20
512	1	51	18.4892	156.7	45.4	2	1	1	1	1	2	512	2	1	1	0	0	3	0	0	0	0	2	15.5556
513	1	63	23.0163	156.4	56.3	1	1	1	0	2	2	513	3	2	2	4	3	4	0	3	2	1	1	51.1111
514	0	49	21.0131	173.7	63.4	2	3	1	1	2	1	514	0	0	0	0	0	0	0	0	0	1	2	0
515	1	45	17.5537	155.6	42.5	0	0	0	0	2	2	515	0	0	0	0	0	0	0	0	0	0	1	0
516	1	46	18.9682	147.2	41.1	2	2	1	0	2	2	516	2	1	1	0	1	1	0	1	1	1	2	16
517	0	73	25.6397	171.6	75.5	3	3	2	0	1	2	517	2	1	1	0	0	0	0	2	1	0	3	15.5556
519	1	64	25.5265	144.5	53.3	3	3	2	0	2	2	519	2	1	2	1	1	1	1	0	1	0	3	22.2222
520	1	56	22.9688	160	58.8	3	2	0	0	1	2	520	0	1	4	3	4	3	1	2	1	0	3	42.2222
521	0	56	31.5932	164.7	85.7	3	3	2	1	2	2	521	1				0			0	0	1	3	5
522	1	56	24.4665	152.5	56.9	2	2	1	0	2	2	522	1	0	0	0	0	1	0	2	1	1	2	11.1111
523	0	56	26.487	173.9	80.1	3	3	2	0	1	1	523	4	0	1	0	0	1	1	0	0	1	3	15.5556
524	1	56	21.164	157.5	52.5	2	1	0	0	2	2	524	1	0	1	1	1	1	0	2	1	1	2	17.7778
525	1	47	22.1669	156.8	54.5	3	2	1	0	1	2	525	2	2	2	3	2	2	2	2	1	1	3	40
526	1	70	23.6737	141.5	47.4	2	2	2	0	2	2	526	3	1	3	2	1	2	1	1	1	0	2	33.3333
527	0	56	28.6523	167.2	80.1	3	3	1	0	1	2	527	1	0	0	0	1	0	0	0	0	0	3	4.44444
529	1	72	24.1245	148.5	53.2	3	3	2	0	2	2	529	0	0	0	0	0	0	0	0	0	0	3	0
530	1	65	18.6583	145.5	39.5	2	2	1	1	2	2	530	0	0	0	0	0	0	0	0	0	1	2	0
531	1	75	21.8921	147.3	47.5	2	2	2	0	2	2	531	1	0	1	0	1	0	0	2	0	1	2	11.1111
532	1	71	23.084	144.5	48.2	2	1	1	0	2	2	532	2	0		0	2	3	0	0	0	1	2	17.5
533	1	71	25.6179	171.9	75.7	2	2	1	0	2	2	533	2	0	1	1	0	2	1	0	0	1	2	15.5556
534	1	76	22.5512	146.5	48.4	3	3	2	0	2	2	534	0	0	0	0	0	0	0	0	0	0	3	0
535	0	76	24.0535	159.9	61.5	2	2	1	1	2	1	535	1	0	0	1	1	1	0	1	1	0	2	13.3333
536	1	57	18.8578	150.3	42.6	2	1	1	0	2	2	536	0	0	0	0	0	0	0	0	0	0	2	0
537	0	51	24.389	157.5	60.5	0	1	1	0	2	1	537	0	0	0	0	0	0	0	0	0	0	1	0
538	1	82	25.8159	148.2	56.7	2	3	2	0	2	2	538	1	1	1	0	1	1	0	0	0	0	2	11.1111
539	1	81	22.2454	145.2	46.9	3	2	1	0	2	2	539	1	1	0	0	2	1	0	0	1	0	3	13.3333
540	1	50	18.4123	159.6	46.9	1	1	0	0	2	1	540	1	0	0	1	1	1	0	2	0	0	1	13.3333
541	1	52	19.4613	159	49.2	1	1	0	0	2	2	541	0	0	0	0	0	0	0	0	0	1	1	0
542	0	52	20.8716	168.7	59.4	3	2	1	0	1	1	542	0	0	2	0	1	0	0	0	0	1	3	6.66667
543	1	57	19.9808	156.6	49	2	1	1	0	1	2	543	1	0	3	2	3	2	1	2	1	0	2	33.3333
544	1	74	33.595	151	76.6	2	1	0	0	2	2	544	0	0	0	0	0	0	0	0	0	0	2	0
545	1	50	27.5865	153.5	65	2	1	1	0	2	2	545	0	0	0	0	0	0	0	0	0	0	2	0
546	0	76	30.1375	170.1	87.2	3	3	1	0	2	2	546	1	0	0	0	0	0	0	0	0	0	3	2.22222
547	1	70	24.2456	154.4	57.8	2	2	2	0	2	2	547	0	0	0	0	0	0	0	0	0	1	2	0
548	1	44	16.8655	162.8	44.7	1	1	0	0	2	2	548	2	0	0	0	0	0	0	0	0	0	1	4.44444
549	1	69	22.8862	143	46.8	2	2	1	0	2	2	549	1	0	0	0	1	1	0	0	1	0	2	8.88889
550	1	58	17.5718	158.6	44.2	2	1	1	0	1	2	550	0	0	0	0	1	0	0	0	0	0	2	2.22222
551	1	73	22.3338	152	51.6	2	2	1	0	2	2	551	0	0	0	0	0	0	0	0	0	0	2	0
552	0	54	26.3904	164.6	71.5	3	2	1	0	1	1	552	1	0	1	1	1	2	0	0	0	1	3	13.3333
553	1	47	23.0523	156	56.1	0	0	1	0	1	2	553	2	1	1	0	3	1	0	1	1	0	1	22.2222
554	1	72	22.2837	146	47.5	3	2	2	0	2	2	554	0	0	0	1	0	0	0	0	0	1	3	2.22222
555	0	69	28.2934	158.3	70.9	1	2	2	0	1	2	555	0	0	0	0	0	0	0	0	0	1	1	0
556	0	81	25.9909	171	76	2	2	2	0	2	2	556	0	0	0	0	0	0	0	0	0	0	2	0
557	1	75	19.1858	160.3	49.3	2	2	2	0	2	2	557	0	0	0	0	0	0	0	0	0	0	2	0
558	0	52	30.8829	178.5	98.4	3	2	1	0	1	2	558	1	0	0	0	1	1	0	0	0	1	3	6.66667
559	0	61	18.9104	168.2	53.5	2	3	1	0	1	2	559	2	1	1	1	2	2	1	2		0	2	30
560	0	59	25.9742	172.4	77.2	2	2	1	0	2	2	560	1	0	0	0	0	0	0	0	0	1	2	2.22222
561	1	57	19.0597	157.7	47.4	1	1	1	0	2	2	561	1	0	0	0	1	0	0	0	0	0	1	4.44444
562	1	78	22.0163	150.7	50	3	2	1	0	2	2	562	1	0	1	0	1	0	0	0	1	0	3	8
563	0	58	27.2947	165.1	74.4	1	1	1	0	1	1	563	0	0	0	0	0	0	0	0	0	0	1	0
564	1	70	21.8971	150.2	49.4	2	2	1	0	2	2	564	2	1	1	1	4	4	1	1	1	1	2	40
565	0	51	21.8507	169.8	63	1	2	1	0	1	2	565	1	0	1	0	1	1	0	0	0	0	1	8.88889
566	1	47	22.6263	149.1	50.3	2	2	1	0	2	1	566	0	0	0	0	0	0	0	0	0	0	2	0
567	1	62	28.3302	161.4	73.8	3	3	1	0	2	2	567	2	1	2	2	1	2	0	3	1	1	3	31.1111
568	1	55	24.1471	157.5	59.9	2	2	1	0	2	2	568	1	0	1	0	1	0	0	0	0	1	2	6.66667
569	1	66	23.1685	156.3	56.6	1	1	1	0	2	2	569	0	0	1	0	1	2	0	0	0	0	1	8.88889
570	1	46	18.5863	155.6	45	2	2	0	0	2	2	570	0	0	0	0	0	0	0	0	0	0	2	0
571	1	50	22.2199	156.9	54.7	1	1	1	0	1	2	571	1	1	0	0	0	1	0	0	0	1	1	6.66667
572	1	75	25.897	145.6	54.9	3	3	1	1	2	2	572	2	0	1		0	0	0	0	0	1	3	7.5
573	1	51	19.7205	156.5	48.3	1	2	1	0	2	2	573	2	2	3	1	2	1	0	1	1	0	1	26
574	0	64	17.3812	172.8	51.9	3	3	2	1	2	1	574	1	0	0	0	1	1	0	0	0	1	3	6.66667
575	1	48	22.0883	160.5	56.9	1	2	1	0	1	2	575	3	1	4	3	2	4	1	3	3	0	1	53.3333
576	0	50	29.374	172	86.9	2	2	1	0	1	2	576	0	0	3	0	1	1	0	0	0	0	2	11.1111
577	0	48	23.4571	168.5	66.6	1	2	2	0	1	1	577	2	1	1	2	1	2	1	0	1	1	1	24.4444
578	0	74	27.9169	157.1	68.9	3	3	1	0	1	2	578	0	0	0	0	0	0	0	0	0	0	3	0
579	1	71	23.1211	149.1	51.4	1	1	1	0	2	2	579	1	0	0	1	0	0	0	0	0	1	1	4.44444
581	1	45	21.4986	162.4	56.7	3	2	0	0	2	2	581	1	0	0	0	1	0	0	0	0	1	3	4
582	0	49	23.1205	167.8	65.1	3	2	1	0	1	2	582	1	1	4	1	0	1	1	0	0	1	3	26
583	0	63	28.6547	170.5	83.3	1	2	1	0	1	2	583	2	1	1	1	0	4	1	1	0	1	1	24.4444
585	1	57	30.4487	162.9	80.8	3	2	2	0	1	2	585	1	1	1	0	1	1	1	0	1	1	3	15.5556
586	1	79	22.7836	150.2	51.4	3	2	2	0	1	2	586	2	1	1	0	1	0	0	0	0		3	10
587	0	82	21.7404	170.5	63.2	3	3	2	0	2	2	587	0	0	0	0	0	0	0	0	0	1	3	0
588	1	77	20.3115	145.5	43	1	1	1	0	2	2	588	0	0	0	0	0	0	0	0	0	0	1	0
589	1	52	23.0608	167.5	64.7	2	2	1	0	2	1	589	0	0	0	0	0	0	0	0	0	1	2	0
590	1	48	29.288	156.9	72.1	2	3	1	1	1	1	590	0	0	0	0	0	0	0	0	0	1	2	0
591	1	62	23.4222	150	52.7	2	2	2	0	1	2	591	2	1	1	0	0	1	0	0	0	1	2	10
592	1	68	19.6385	147.8	42.9	2	2	1	0	2	2	592	1	0	0	0	1	1	0	0	0	1	2	6
593	1	80	20.0887	155.7	48.7	3	3	2	0	2	2	593	0	0	0	0	0	0	0	0	0	1	3	0
594	1	50	24.0174	150.5	54.4	2	2	1	0	2	2	594	0	0	0	0	0	0	0	0	0	1	2	0
595	1	64	19.1528	154.3	45.6	1	1	1	0	2	2	595	2	1	2	1	5	2	0	0	2	0	1	33.3333
596	1	50	34.3529	161.5	89.6	2	1	2	1	2	2	596	1	0	4		1		0	0	0	1	2	17.1429
597	1	60	30.1953	160	77.3	3	1	0	0	2	2	597	2	0	0	1	0	2	0	1	1	0	3	15.5556
598	1	64	17.3927	148.2	38.2	1	1	0	0	2	2	598	0	0	0	0	0	0	0	0	0	0	1	0
599	1	75	23.6741	141.2	47.2	1	2	1	0	1	2	599	0	0	0	0	0	0	0	0	0	1	1	0
602	0	59	25.369	163.6	67.9	2	2	1	0	1	2	602	0	0	0	0	0	0	0	0	0	0	2	0
603	1	77	21.4362	155.3	51.7	2	3	2	1	2	2	603	1	0	0	0	0	0	0	0	0	1	2	2.22222
604	1	46	25.667	158.4	64.4	1	1	0	0	1	2	604	1	0	0	0	0	0	0	0	0	0	1	2
605	0	68	18.4682	172.1	54.7	3	3	1	0	1	2	605	2	0	2	0	0	0	0	0	0	0	3	8
606	0	63	27.1044	164	72.9	3	2	1	0	2	2	606	0	0	0	1	0	1	1	0	1	1	3	8.88889
607	1	59	23.053	163.2	61.4	3	3	2	1	2	2	607	1	0	1	0	0	1	1	0	0	1	3	8.88889
608	1	61	23.4768	156.5	57.5	2	2	2	1	2	2	608	2	0	0	1	2	2	0	2	1	1	2	22.2222
609	0	48	28.8306	145.1	60.7	2	1	0	0	1	1	609	2	1	1	0	2	2	1	0	1	0	2	22.2222
610	0	75	21.5599	153.5	50.8	2	2	3	0	2	2	610	0	0	0	0	0	0	0	0	0	1	2	0
611	1	44	20.3251	147.3	44.1	2	1	1	0	2	2	611	2	0	3	0	0	1	0	2	1	0	2	20
612	1	41	23.0176	171.5	67.7	2	3	1	0	1	1	612	2	1	2	3	2	2	1	3	2	1	2	40
613	1	49	23.5304	157	58	2	2	1	0	2	2	613	0	0	0	0	0	0	0	0	0	0	2	0
614	1	59	25.3886	157.9	63.3	2	2	0	0	2	2	614	2	1	1	0	2	1	0	1	1	0	2	20
615	0	55	24.1431	169.3	69.2	2	1	2	0	1	2	615	1	0	1	1	1	1	0	1	1	1	2	15.5556
616	1	49	29.9235	160.1	76.7	1	0	1	0	2	2	616	0	0	0	0	1	0	0	0	0	0	1	2.22222
617	1	51	20.067	164.8	54.5	1	1	1	0	1	2	617	0	0	4	0	0	0	0	0	0	1	1	8.88889
618	1	60	25.0626	159.3	63.6	2	1	2	0	2	2	618	1	0	0	0	0	0	0	0	0	0	2	2.22222
619	1	75	26.6564	153	62.4	3	3	1	1	2	2	619	1	0	0	0	0	0	0	0	0	1	3	2.22222
620	0	76	24.1594	163.9	64.9	2	2	2	1	1	2	620	2	1	1	0	1	0	0	0	0	1	2	10
621	1	49	17.2708	156.5	42.3	1	0	1	0	2	2	621	0	0	0	0	0	0	0	0	0	0	1	0
622	0	48	28.1002	166.5	77.9	2	2	1	0	1	2	622	1	1	0	3	1	4	0	2	1	0	2	28.8889
623	1	52	27.221	156.3	66.5	2	3	2	0	1	2	623	0	0	0	0	1	0	0	0	0	1	2	2.22222
624	1	82	25.8476	139.5	50.3	3	3	3	0	2	2	624	1	0	0	0	1	1	0	0	0	1	3	6.66667
625	1	79	16.8773	155.1	40.6	3	2	1	0	2	2	625	0	0	0	0	0	0	0	0	0	0	3	0
628	1	50	17.2734	153.5	40.7	3	2	1	1	2	2	628	0	0	0	0	0	0	0	0	0	1	3	0
629	1	66	27.2923	150.6	61.9	3	2	1	0	2	2	629	1	0	1	0	1	2	0	0	1	1	3	13.3333
631	1	76	23.8624	155.5	57.7	2	2	1	0	2	2	631	0	0	0	0		0	0	0	0	0	2	0
632	1	78	25.4406	153.7	60.1	2	3	2	0	2	2	632	1	0	0		2	2	0	0	0	1	2	12.5
633	1	56	16.774	151.5	38.5	1	1	1	0	2	2	633	0	0	0	0	1	0	0	0	0	0	1	2.22222
634	1	67	19.1892	155.5	46.4	2	3	2	0	1	2	634	0	0	0	0	0	0	0	0	0	0	2	0
635	0	86	20.5601	169.4	59	2	2	1	0	1	1	635	0	0	0	0	0	0	0	0	0	0	2	0
636	0	67	24.2907	170	70.2	2	2	1	0	1	1	636	3	1	1	0	1	1	1	1	1	0	2	22.2222
637	1	62	21.4358	151.5	49.2	2	1	1	0	1	2	637	0	0	0	0	2	0	0	0	0	0	2	4.44444
638	1	64	20.4749	155.8	49.7	2	1	1	0	1	2	638	2	1	1	0	0	1	0	0	1	1	2	13.3333
639	1	67	27.3176	151.5	62.7	2	1	0	0	1	2	639	0	0	0	0	0	0	0	0	0	0	2	0
640	0	72	22.4999	166.4	62.3	2	2	1	0	1	2	640	1	1	1	0	1	1	0	0	0	0	2	11.1111
641	1	59	22.2956	150.5	50.5	2	1	1	0	2	2	641	1	1	1	0	1	2	0	2	1	0	2	20
642	1	57	19.361	153.3	45.5	2	2	0	0	2	2	642	0	0	0	0	0	0	0	0	0	0	2	0
643	1	51	22.2739	162.2	58.6	3	3	1	0	2	2	643	1	0	1	0	1	1	0	0	0	0	3	8.88889
644	1	62	23.6275	156	57.5	2	2	2	0	2	2	644	0	0	0	0	0	0	0	0	0	0	2	0
645	0	82	24.7675	152.5	57.6	2	2	2	0	1	2	645	0	0	0	0	0	0	0	0	0	0	2	0
646	1	48	27.4628	154.2	65.3	1	1	1	0	2	1	646	2	0	1	1	0	1	1	2	0	1	1	17.7778
647	1	74	23.2577	156	56.6	1	1	1	0	2	2	647	2	2	2	2	3	3	0	1	3	0	1	40
649	0	72	21.6526	160.1	55.5	1	1	1	0	1	2	649	3	1	2	4	1	2	1	1	0	0	1	33.3333
650	0	83	21.7477	168.3	61.6	2	3	1	0	1	2	650	2	1	1			1	0	2	2	1	2	25.7143
652	0	63	27.4207	158.4	68.8	3	3	2	0	1	2	652	1	0	1	3	3	3	1	0	1	1	3	28.8889
653	1	62	25.715	150.7	58.4	1	1	1	0	2	2	653	0	0	0	0	0	0	0	0	0	0	1	0
654	1	40	24.2793	151.6	55.8	1	1	1	0	2	2	654	0	0	0	0	0	0	0	0	0	0	1	0
655	1	66	20.4084	158.7	51.4	2	2	2	0	2	2	655	0	0	0	0	0	0	0	0	0	1	2	0
656	0	71	25.7535	174.7	78.6	3	3	1	0	2	2	656	0	0	4	0	1	0	0		0	0	3	12.5
657	1	67	21.8222	150	49.1	3	2	1	0	2	2	657	0	0	0	0	1	0	0	0	0	0	3	2.22222
658	1	44	19.1418	152.3	44.4	1	0	1	0	2	2	658	1	0	1	0	1	0	1	0	0	0	1	8.88889
659	0	60	20.5947	158.9	52	3	3	2	0	1	2	659	0	0	0	0	0	0	0	0	0	0	3	0
660	0	52	25.3293	169.3	72.6	0	1	1	0	1	2	660	0	0	4	4	1	2	0	0	1	0	1	26.6667
661	1	52	19.0039	164.3	51.3	1	1	1	0	2	2	661	0	0	0	1	1	0	0	0	0	0	1	4
662	1	55	20.9337	145.8	44.5	1	2		0	2	2	662	0	0	0	0	1	0	0	0	0	0	1	2.22222
663	1	43	24.2708	160.6	62.6	2	3	1	0	2	2	663	0	0	2	0	1	0	0	2	0	0	2	11.1111
664	0	67	20.3578	157.5	50.5	2	3	2	0	2	1	664	1	0	0	0	1	1	0	0	0	0	2	6
665	1	44	29.2142	158.4	73.3	1	1	1	0	2	2	665	1	0	0	0	0	0	0	0	0	0	1	2
666	1	61	22.589	154.9	54.2	3	3	1	0	1	2	666	0	0	4	0	0	0	0	0	0	0	3	8.88889
667	0	91	23.9144	158	59.7	3	3	2	0	2	2	667	0	0	0	0	1	0	0	0	0	1	3	2.22222
668	1	89	20.482	142	41.3	2	3	1	0	1	2	668	4	2	3	3	4	3	1	3	4	1	2	60
669	0	60	25.4697	168.6	72.4	2	2	1	1	2	2	669	1	0	1	0	1	0	0	2	1	1	2	13.3333
670	0	59	21.7541	169.5	62.5	2	2	1	1	1	2	670	1	0	1	0	0	0	0	0	0	1	2	4.44444
671	0	63	27.0707	165	73.7	2	2	1	0	2	2	671	2	1	4	2	1	2	0	2	1	0	2	33.3333
672	1	59	25.4986	147	55.1	2	2	1	0	2	2	672	0	0	0	0	0	0	0	0	0	0	2	0
673	1	43	21.079	160.5	54.3	1	0	0	0	2	1	673	1	0	1	0	0	2		0	0	0	1	10
674	1	84	24.8985	149.3	55.5	3	3	3	0	2	2	674	0	0	4	0	0	0	0	0	0	1	3	8.88889
675	1	73	26.7887	150.9	61	3	2	1	0	2	2	675	1	0	1	0	0	0	0	0	0	0	3	4.44444
676	0	76	21.734	163.5	58.1	2	3	2	0	1	2	676	0	0	0	0	0	0	0	0	0	1	2	0
677	1	77	23.301	149.1	51.8	3	3	2	0	2	2	677	2	1	1	3	2	3	0	5	1	0	3	40
678	1	81	21.0796	150.9	48	3	2	2	1	2	2	678	1	0	4	3	1			2	0	0	3	31.4286
679	1	80	20.1883	148.3	44.4	2	2	2	0	2	2	679	2	1	4	1	1	5	0	0	1	1	2	33.3333
680	1	53	28.7733	159.5	73.2	1	1	1	0	2	2	680	0	0	0	0	0	0	0	0	0	1	1	0
681	1	67	22.0644	154.4	52.6	2	2	1	1	2	2	681	1	0	1	0	1	0	0	0	0	1	2	6.66667
683	1	47	21.8756	155.8	53.1	1	1	1	0	2	2	683	0	0	0	0	1	0	0	0	0	0	1	2.22222
684	1	79	22.3563	148.8	49.5	3	3	2	0	2	2	684	2	2	2	1	1	2	0	1	1	0	3	26
685	1	79	20.3221	159.5	51.7	1	1	0	0	2	2	685	1	1	1	0	1	1	1	2	1	1	1	18
686	0	73	23.4175	159.4	59.5	2	3	1	0	2	2	686	0	0	0	0	0	0	0	0	0	0	2	0
688	0	81	23.2991	162.6	61.6	2	2	1	0	2	2	688	0	0	0	0	0	0	0	0	0	0	2	0
689	1	75	15.811	153.8	37.4	2	3	2	0	2	2	689	0	0	0	0	1	0	0	0	0	0	2	2.22222
691	1	47	19.4803	154.5	46.5	2	1	1	0	1	2	691	1	1	1	0	1	0	3	0	1	0	2	17.7778
692	1	81	20.4377	151	46.6	2	2	2	0	2	2	692	3	0	0	0	4	0	0	0	3	1	2	22.2222
693	0	84	27.4935	162.5	72.6	2	1	2	0	2	3	693	0	0	0	0	0	0	0	0	0	0	2	0
694	0	78	27.8611	156.8	68.5	3	3	2	0	2	2	694	1	1	3	1	1	1	0	2	1	0	3	24.4444
695	1	60	23.3876	161.5	61	2	2	0	0	2	2	695	1	0	0	0	1	1	0	0	0	0	2	6.66667
697	0	66	21.4357	168	60.5	2	3	1	0	1	1	697	1	0	0	0	0	1	1	2	0	0	2	11.1111
699	1	68	19.2797	154.8	46.2	1	1	0	0	2	2	699	0	0	0	0	0	0	0	0	0	0	1	0
700	1	56	20.2731	156.1	49.4	3	2	1	0	2	2	700	1	0	0	0		0	0	2	0	0	3	7.5
701	1	49	26.2159	164.8	71.2	1	1	1	0	2	2	701	2	1	3	3	2	4	0	0	2	0	1	37.7778
702	0	61	22.1977	168.2	62.8	1	1	1	0	1	2	702	0	0	0	0	0	0	0	0	0	0	1	0
704	0	54	24.6305	168.1	69.6	1	1	1	0	1	2	704	2	2	4	4	1	4	0	0	2	0	1	42.2222
705	0	60	25.5869	178.8	81.8	2	3	2	0	2	2	705	1	0	2	1	0	2	0	0	0	0	2	13.3333
706	1	54	23.2248	149.2	51.7	1	1	1	0	2	2	706	1	1	1	0	1	1	1	0	1	0	1	15.5556
707	1	57	24.2546	149.9	54.5	2	1	1	0	2	2	707	1	1	0	0	1	1	0	0	0	0	2	8.88889
708	1	82	36.5672	143.5	75.3	2	2	2	0	1	2	708	0	0	0	0	0	1	0	0	0	0	2	2.22222
709	0	76	26.866	164.5	72.7	2	2	1	0	1	2	709	2	1	1	0	2	1	0	0	1	0	2	16
710	0	79	24.0383	156.4	58.8	3	3	2	0	1	2	710	0	0	0	0	1	0	0	0	0	0	3	2.22222
711	0	55	27.6975	172.9	82.8	2	3	2	0	2	2	711	1	0	1	1	1	1	0	0	0	0	2	10
713	1	55	22.9879	155.8	55.8	1	2	1	0	1	2	713	1	1	1	0	0	1	0	0	0	0	1	8.88889
714	0	59	24.4328	168.9	69.7	2	3	1	0	1	2	714	0	0	0	0	0	0	0	0	0	0	2	0
715	1	46	34.5989	156	84.2	2	2	1	0	2	1	715	0	0	0	0	0	0	0	0	0	0	2	0
716	0	53	22.7737	167.9	64.2	2	2	1	0	1	1	716	1	2	3	1	1	1	0	3	1	0	2	28
717	1	53	20.8445	158.4	52.3	2	1	1	0	2	2	717	1	1	0	1	1	0	0	0	0	0	2	8
718	0	60	23.1211	165.2	63.1	2	2	1	0	2	2	718	2	1	3	1	1	2	0	2	1	0	2	28.8889
719	1	56	20.5136	166.4	56.8	2	1	1	0	2	2	719	1	0	3		1	2	0	2	0	0	2	22.5
720	1	56	22.5466	159	57	2	1	1	0	2	2	720	2	1	1	0	1	0	0	1	1	0	2	22
721	1	52	19.4097	160.5	50	2	1	1	0	2	2	721	0	0	0	0	0	0	0	0	0	1	2	0
722	1	53	24.674	147.8	53.9	1	1	1	0	1	2	722	0	0	0	0	0	1	0	0	0	0	1	2.22222
723	0	55	19.1065	171.2	56	2	2	1	0	1	1	723	2	0	1	0	3	3	1	1	2	0	2	28.8889
724	1	55	21.5547	152	49.8	2	1	0	0	2	2	724	2	3	5	4	2	4	0	5	3	0	2	62.2222
725	0	79	18.2186	164.5	49.3	3	3	1	0	1	2	725	1	1	3	0	1	2	1	2	1	0	3	26.6667
727	1	53	21.6016	160	55.3	3	1	2	0	2	2	727	2	1	4	2	1	4	1	1	1	0	3	37.7778
728	1	46	21.04	156.3	51.4	1	1	1	0	2	2	728	3	1	1	3	0	1	1	1	1	1	1	26.6667
729	0	51	19.7388	176.8	61.7	2	2	1	0	1	2	729	1	0	3	1	0	0	0	0	1	1	2	13.3333
730	0	62	27.402	166.1	75.6	1	2	1	1	1	2	730	2	0	1	3	3	4	1	4	0	0	1	40
731	1	60	19.7834	157.7	49.2	2	2	1	0	2	2	731	0	0	0	0	0	0	0	0	0	1	2	0
732	0	62	26.9143	171	78.7	3	3	2	1	1	2	732	1	1	1	0	1	0	1	2	1	1	3	17.7778
733	1	58	19.406	151.6	44.6	1	1	1	0	2	2	733	0	0	0	0	0	0	0	0	0	1	1	0
734	0	74	23.2511	162.9	61.7	3	3	2	0	1	2	734	2	2	3	2	2	2	2	2	2	0	3	42.2222
735	1	45	19.9195	162.5	52.6	2	2	1	0	2	2	735	0	0	0	0	1	0	0	0	0	1	2	2.22222
736	0	41	26.0942	166.8	72.6	1	1	1	0	1	2	736	1	0	1	0	1	0	0	0	0	0	1	6
737	0	68	17.7841	159.6	45.3	2	2	1	0	2	1	737	2	1	1	0	1	1	0	1	1	0	2	17.7778
738	0	77	26.2642	157.8	65.4	3	3	2	0	1	2	738	0	0	0	0	0	0	0	0	0	0	3	0
739	1	74	34.0132	146.5	73	3	3	1	0	1	2	739	0	0	0	0	0	0	0	0	0	0	3	0
740	0	41	25.4799	168.1	72	1	1	1	0	2	1	740	1	0	0	0	1	1	1	0	0	0	1	8.88889
741	1	59	29.0557	147.6	63.3	2	2	1	0	2	2	741	3	2	3	3	1	5	0	1	1	0	2	42.2222
742	1	69	26.9923	153.5	63.6	2	2	1	0	2	2	742	2	2	3	2	3	3	0	0	1	0	2	35.5556
743	0	49	29.4969	165.2	80.5	1	2	1	0	1	1	743	0	0	0	0	0	0	0	0	0	1	1	0
744	0	66	24.2325	153.1	56.8	2	2	1	0	2	2	744	1	0	0	0	0	0	0	0	0	1	2	2.22222
745	1	40	20.414	153.5	48.1	2	1	1	0	2	2	745	1	0	0	0	1	0	0	0	0	1	2	4.44444
746	1	57	26.7432	156.5	65.5	2	3	2	0	1	2	746	0	0	0	0	1	0	0	0	0	0	2	2.22222
747	1	61	23.2674	155	55.9	1	1	1	0	2	2	747	2	1	1	1	2	2	1	2	1	0	1	28.8889
748	0	45	32.2517	163.2	85.9	2	1	0	0	1	1	748	1	0	1	0	0	0	1	2	0	0	2	11.1111
749	1	66	22.759	157.7	56.6	2	2	2	0	2	2	749	2	1	1	2	0	2	0	2	0	0	2	22.2222
750	0	72	25.7788	173.5	77.6	2	2	1	0	2	1	750	1	0	0	2	1	2	0	0	0	1	2	13.3333
751	0	69	19.5918	157.5	48.6	3	3	3	0	1	2	751	1	0	0	1	1	2	0	0	0	0	3	11.1111
752	0	47	23.0096	165.6	63.1	1	1	0	0	1	1	752	2	1	1	0	1	1	0	2	0	1	1	17.7778
753	1	52	22.3801	161.4	58.3	2	2	1	0	2	2	753	2	1	1	0	1	1	0	0	0	1	2	12
754	1	81	19.2425	139.6	37.5	3	3	3	0	2	2	754	1	0	0	0	0	0	0	0	0	1	3	2
755	0	63	29.707	164	79.9	2	2	1	0	2	1	755	1	0	0	0	1	1	0	0	0	1	2	6
756	1	55	22.4	150	50.4	3	3	1	0	1	2	756	0	0	0	0	0	0	0	0	0	0	3	0
757	1	61	20.1652	156.2	49.2	2	2	1	0	2	2	757	0	0	0	0	0	0	0	0	0	0	2	0
758	1	47	20.3967	158.9	51.5	2	2	1	0	2	2	758	1	0	0		2	4	0	0	0	1	2	17.5
759	1	72	22.04	159.4	56	3	2	2	0	2	2	759	1	0	0	0	0	0	1	0	0	1	3	4.44444
760	1	60	17.4855	157	43.1	2	2	1	0	2	2	760	0	0	0	0	0	0	0	0	0	1	2	0
761	1	42	18.3344	153.5	43.2	1	0	0	0	2	1	761	0	0	0	0	0	0	0	0	0	0	1	0
762	1	61	24.3086	147.1	52.6	2	1	0	0	2	2	762	1	1	1	1	0	1	0	2	1	0	2	17.7778
763	0	53	24.8862	175.9	77	1	1	1	0	2	2	763	1	0	0	0	1	2	1	1	0	0	1	13.3333
764	1	42	27.0651	159.9	69.2	1	1	1	0	2	2	764	1	0	1	0	0	1	0	0	0	1	1	6.66667
765	1	60	23.1094	156.5	56.6	1	2	1	0	2	2	765	0	0	0	0	0	0	0	0	0	0	1	0
766	0	46	30.9318	180.7	101	2	2	1	0	1		766	1	0	0	0	1	1	0	0	1	1	2	8
767	0	78	25.3165	158	63.2	2	2	1	0	1	2	767	2	0	1	1	0	3	1	2	2	0	2	26.6667
768	1	74	26.3567	159.2	66.8	2	2	2	0	2	2	768	2	0	0	0	0	0	0	0	0	0	2	4.44444
769	0	61	28.1221	167.5	78.9	1	0	0	0	1	2	769	2	1	1	0	0	1	1	2	1	1	1	20
771	1	80	31.459	149.7	70.5	3	1	1	0	2	2	771	0	0	0	0	0	0	0	0	0	1	3	0
773	0	71	27.6764	168.2	78.3	3	3	3	0	1	2	773	0	0	0	0	0	0	0	0	0	1	3	0
774	1	64	28.2908	147.2	61.3	2	1	1	0	2	2	774	1	0	0	0	0	0	0	0	0	0	2	2.22222
775	1	74	25.4737	153.6	60.1	1	2	2	0	2	2	775	2	0	1	1	0	2	0	0	0	1	1	13.3333
776	0	62	24.3836	173.5	73.4	3	3	2	0	2	2	776	1	0	0	0	0	1	0	0	0	0	3	4.44444
777	0	53	21.6372	170.5	62.9	2	1	1	0	2	2	777	1	0	0	0	1	0	0	0	0	0	2	4
778	1	58	29.4785	159.4	74.9	3	2	1	0	2	2	778	2	0	1	0	0	0	0	0	0	1	3	6.66667
780	0	62	28.3444	166.1	78.2	2	2	1	0	2	2	780	2	1	1	1	1	1	1	0	1	1	2	18
781	1	61	19.634	143.8	40.6	2	2	1	0	2	2	781	1	0	0	0	1	1	0	2	0	0	2	11.1111
783	1	48	20.5689	155.6	49.8	2	2	1	0	2	2	783	2	1	1	1	1	1	0	0	1	0	2	17.7778
784	1	65	22.6554	149.3	50.5	3	2	1	0	2	2	784	2	1	1	0	1	1	0	2	1	1	3	20
785	0	90	19.4551	168.9	55.5	2	3	1	0	2	2	785	3	1	1	0	2	2	0	1	1	0	2	24
786	1	83	26.7105	150.5	60.5	3	3	1	0	2	2	786	2	0	0	0	0	0	0	0	0	0	3	4.44444
787	1	44	19.0491	161.2	49.5	2	2	1	0	1	2	787	1	1	1	0	1	1	0	0	0	1	2	11.1111
788	0	43	24.9016	171.1	72.9	1	1	1	0	1	1	788	1	0	0	1	1	1	0	0	2	0	1	13.3333
789	1	65	16.2453	147.2	35.2	2	2	2	0	2	2	789	0	0	0	0	0	0	0	0	0	0	2	0
790	1	61	22.3765	144	46.4	2	3	1	0	2	2	790	0	0	0	0	0	0	0	0	0	1	2	0
791	1	58	27.0164	151	61.6	3	2	2	0	2	2	791	1	0	0	0	0	0	0	0	0	1	3	2.22222
792	0	78	22.7456	164.7	61.7	3	3	2	1	2	1	792	0	0	0	0	0	0	0	0	0	1	3	0
793	0	69	17.8334	155.1	42.9	2	2	2	0	1	1	793	0	0	1	0	0	0	1	0	0	0	2	4.44444
794	0	47	23.1204	168.7	65.8	1	1	0	0	1	1	794	1	0	0	0	1	0	0	0	0	0	1	4.44444
795	1	64	32.9399	159.5	83.8	3	2	1	0	2	2	795	2	0	1	1	1	2	0	2	0	0	3	20
796	0	61	20.7775	166.5	57.6	2	2	1	0	1	2	796	1	0	1	0	1	1	0	0	1	0	2	10
797	0	71	26.0937	160	66.8	3	3	2	1	2	2	797	0	0	0	0	1	0	0	0	0	1	3	2
798	1	45	19.8402	160.8	51.3	3	2	1	0	2	2	798	3	2	3	2	1	5	1	5	5	0	3	60
799	1	64	18.6249	156.3	45.5	2	3	2	0	2	2	799	0	0	0	0	0	0	0	0	0	0	2	0
800	1	49	29.4563	149.8	66.1	2	2	1	0	2	1	800	0	0	0	0	0	0	0	0	0	0	2	0
801	1	74	29.7249	141.6	59.6	3	3	3	0	2	2	801	1	1	1	0	1	1	0	2	1	0	3	16
802	1	50	32.5057	152.1	75.2	2	2	2	0	2	1	802	1	0	1	1	1	3	0	3	1	0	2	24.4444
803	1	40	21.5704	161.7	56.4	1	1	1	0	2	2	803	1	0	1	0	1	2	0	0	0	0	1	11.1111
804	1	81	21.3078	143.7	44	3	3	3	0	2	2	804	0	0	0	0	0	0	0	0	0	1	3	0
805	1	65	21.0582	163.8	56.5	3	3	2	1	2	2	805	1	0	0	0	0	1	0	0	0	1	3	4.44444
806	0	45	20.5591	182	68.1	2	1	1	0	2	1	806	1	0	0	0	0	0	0	0	0	0	2	2.22222
807	0	53	22.649	173.4	68.1	1	1	1	0	2	2	807	2	1	1	0	2	2	1	0	1	0	1	24
808	1	52	29.0439	152.9	67.9	2	1	1	0	1	2	808	0	0	0	0	0	0	0	0	0	1	2	0
811	0	80	18.1086	165.5	49.6	3	3	2	0	1	2	811	0	0	0	0	0	0	0	0	0	0	3	0
812	0	50	22.5648	169.2	64.6	1	1	1	0	1	2	812	1	0	0	0	1	0	0	0	0	0	1	4
813	0	57	24.1178	162.9	64	2	1	1	0	1	1	813	1	1	1	0	1	1	1	0	1	0	2	15.5556
814	1	54	24.3612	153.9	57.7	2	2	1	0	2	2	814	3	2	3	1	1	3	1	3	2	1	2	42.2222
815	0	59	26.4112	167.5	74.1	2	2	1	0	2	2	815	4	0	0	3	0	3	0	0	0	0	2	20
816	0	44	21.2255	180.3	69	1	2	1	0	1	1	816	0	0	0	0	0	0	0	0	0	1	1	0
817	0	69	21.0457	171.5	61.9	2	3	2	0	2	2	817	0	0	0	0	0	0	0	0	0	0	2	0
818	1	66	23.7728	159	60.1	2	2	0	1	2	2	818	1	0	0	0	0	0	0	0	0	1	2	2.22222
819	1	41	22.0996	155.3	53.3	2	2	1	0	1	2	819	2	0	1	1	2	5	0	5	2	1	2	40
820	0	54	25.8848	162.2	68.1	1	1	1	0	1	2	820	1	0	0	0	0	0	0	0	0	1	1	2.22222
821	1	51	33.8066	156.5	82.8	3	2	1	0	1	2	821	1	0	0	0	0	0	0	0	0	0	3	2
822	1	78	23.2311	147	50.2	2	2	2	0	2	2	822	0	0	0	0	0	0	0	0	0	0	2	0
823	0	55	23.8185	176.5	74.2	2	3	1	0	1	2	823	1	0	0	0	0	0	0	0	0	0	2	2
824	0	79	23.7315	167.9	66.9	3	3	2	0	1	2	824	2	1	1	2	5	1	1	3	1	0	3	37.7778
825	0	53	21.069	159.5	53.6	2	3	2	1	2	1	825	2	1	4	4	0	1	0	0	0	1	2	26.6667
826	1	55	26.8977	159	68	2	2	1	0	1	2	826	0	0	0	0	0	0	1	0	0	1	2	2.22222
828	1	59	23.9529	145.2	50.5	1	1	0	0	2	2	828	0	0	0	0	0	0	0	0	0	0	1	0
829	1	81	18.218	146.5	39.1	3	2	2	0	2	2	829	0	0	0	0	0	0	0	0	0	1	3	0
830	0	61	18.5966	168.5	52.8	3	3	2	0	1	1	830	0	0	0	0	0	0	0	0	0	0	3	0
831	1	53	23.8652	161.7	62.4	2	2	2	0	1	2	831	0	0	0	0	0	0	0	0	0	0	2	0
832	1	57	32.5695	144.6	68.1	3	2	1	0	2	2	832	0	0	0	0	0	0	0	0	0	1	3	0
834	0	58	21.8191	162.9	57.9	2	2	1	0	1	2	834	0	0	0	0	0	0	0	0	0	0	2	0
835	1	55	22.5385	154.5	53.8	2	2	1	0	1	2	835	0	0	0	0	0	0	0	0	0	1	2	0
836	0	59	28.1816	175.5	86.8	2	3	2	0	1	2	836	0	0	0	0	0	0	1	2	0	1	2	6
837	1	83	30.1329	153.5	71	3	3	1	0	2	2	837	1	1	1	1	0	0	0	0	0	0	3	8.88889
838	0	45	26.8467	175.3	82.5	1	1	0	0	1	2	838	0	0	0	0	0	0	0	0	0	0	1	0
839	0	84	20.2604	162.5	53.5	3	3	2	1	1	2	839	0	0	0	0	0	0	0	0	0	1	3	0
841	1	71	18.1156	138.6	34.8	3	2	1	0	1	1	841	1	0	1	0	0	0	2	0	0	1	3	8.88889
842	1	63	23.7709	151	54.2	2	2	1	0	2	2	842	1	0	0	0	0	0	0	2	0	0	2	6.66667
843	1	46	26.7585	158	66.8	2	2	1	0	2	2	843	0	0	0	0	1	0	0	0	0	0	2	2.22222
844	1	63	25.1508	156.5	61.6	2	1	1	0	2	2	844	1	0	0	0	1	0	0	0	0	0	2	4
845	0	60	27.0447	169.5	77.7	3	3	1	1	1	2	845	1	0	0	0	1	0	0	0	0	1	3	4.44444
846	1	53	19.539	152.6	45.5	1	1	1	0	2	2	846	0	0	0	0	0	0	0	0	0	1	1	0
847	1	85	18.5063	156.8	45.5	3	3	2	0	2	2	847	2	1	1	0	1	0	0	0	0	0	3	11.1111
848	0	67	24.1615	168.5	68.6	3	3	3	1	1	2	848	0	0	0	0	0	0	0		0	0	3	0
849	1	63	18.6268	158	46.5	2	3	1	0	1	2	849	0	0	0	0	0	0	0	0	0	0	2	0
850	0	81	22.2356	171.5	65.4	2	2	1	0	1	2	850	1	0	1	0	1	1	0	2	1	0	2	15.5556
851	1	72	20.892	156.7	51.3	2	2	1	0	2	2	851	0	0	0	0	0	1	0	0	0	0	2	2.22222
852	1	75	22.3771	152	51.7	2	3	2	0	2	2	852	1	1	1	1	2	1	0	0	0	1	2	15.5556
853	1	49	16.3931	159.3	41.6	2	2	1	0	2	2	853	1	0	0	0	1	0	0	0	0	0	2	4.44444
854	0	53	24.3223	173.6	73.3	1	2	2	0	1	2	854	3	1	1	1	1	2	0	1	1	1	1	30
855	1	56	21.0556	157	51.9	1	1	1	0	2	2	855	1	0	1	0	1	1	0	2	1	0	1	15.5556
856	1	64	21.3051	151.5	48.9	1	2	1	0	2	2	856	1	1	0	0	1	2	1	2	1	0	1	20
857	1	67	24.7688	151.3	56.7	2	2	2	0	2	2	857	0	0	0	0	0	0	0	0	0	1	2	0
858	1	62	22.1032	151.9	51	1	2	1	0	1	2	858	4	1	1	3	0	0	1	3	0	1	1	28.8889
859	1	53	24.1498	150.5	54.7	1	1	1	0	2	2	859	0	0	0	0	0	0	0	0	0	0	1	0
860	1	83	25.824	143.8	53.4	3	3	2	0	2	2	860	0	0	0	0	1	0	0	0	0	1	3	2.22222
861	1	82	21.8866	152.5	50.9	2	2	2	0	2	2	861	1	0	0	0	1	0	0	0	0	0	2	4.44444
862	1	59	19.7381	159	49.9	2	2	1	0	2	2	862	2	0	1	1	1	2	0	0	0	1	2	15.5556
864	1	71	25.058	161.8	65.6	3	3	3	0	2	2	864	1	0	1	1	1	1	1	0	1	1	3	15.5556
865	0	62	21.0868	170.5	61.3	1	1	1	0	1	2	865	1	0	0	0	0	0	0	0	0	0	1	2.22222
868	1	65	18.7579	150.7	42.6	2	1	1	0	1	1	868	0	0	1	1	1	1	0	0	0	0	2	8
869	0	64	21.2611	169.8	61.3	2	1	1	0	2	2	869	1	0	0	2	1	0	0	0	0	0	2	8.88889
873	0	76	24.2491	159.9	62	2	2	3	0	2	2	873	0	0	1	1	1	0	0	1	1	1	2	11.1111
874	1	53	19.975	155.5	48.3	2	2	1	0	2	2	874	1	0	4	0	0	0	0	0	0	1	2	11.1111
875	0	59	24.0857	170.6	70.1	2	2	2	0	2	1	875	1	0	0	0	0	0	0	0	0	0	2	2.22222
876	1	75	17.6221	151.6	40.5	2	2	2	0	2	2	876	2	1	1	1	1	2	0	1	1	0	2	22.2222
877	1	74	23.9395	141.6	48	2	2	1	0	2	2	877	0	0	0	0	0	0	0	0	0	0	2	0
878	1	55	29.9168	145	62.9	2	2	1	0	2	2	878	0	0	0	0	0	0	0	0	0	1	2	0
879	1	77	25.5304	145.3	53.9	3	3	2	0	2	2	879	0	0	0	0	0	0	0	0	0	0	3	0
880	0	60	24.0712	164.2	64.9	3	3	1	0	1	1	880	4	2	4	3	2	3	1	1	2	0	3	48.8889
883	1	57	20.9046	156.5	51.2	3	2	1	1	1	1	883	1	0	0	0	1	0	0	0	0	0	3	4.44444
885	1	68	23.8504	159.4	60.6	3	3	2	0	1	1	885										0	3
886	1	69	21.366	148	46.8	3	3	2	1	2	2	886	0	0	0	0	0	0	0	0	0	1	3	0
887	0	62	25.7525	170.2	74.6	3	3	3	0	2	2	887	1	0	1	1	1	2	0	0	1	0	3	15.5556
888	1	53	25.072	157	61.8	2	2	1	0	2	2	888	0	0	0	0	0	0	0	0	0	0	2	0
889	1	54	27.9236	154.9	67	1	1	0	0	2	1	889	1	1	1	1	1	2	1	1	1	1	1	22.2222
890	0	62	29.4709	166.5	81.7	3	3	1	0	1	1	890	2	0	0	0	2	0	1	2	0	1	3	15.5556
891	0	57	22.9419	166.5	63.6	1	2	1	0	1	2	891	2	1	2	2	3	3	3	1	1	0	1	40
892	0	46	24.6494	183.5	83	2	2	1	0	1	1	892	2	0	3	2	2	2	0	0	0	1	2	24.4444
893	1	54	22.2814	153.5	52.5	2	2	0	0	2	2	893	0	0	4	3	1	0	0	0	0	1	2	17.7778
894	1	73	25.8381	145.5	54.7	2	3	2	0	2	2	894	1	0	0	0	0	1	0	0	1	0	2	6.66667
895	1	67	23.6696	154.5	56.5	2	2	1	0	2	2	895	0	0	0	0	0	0	0	0	0	0	2	0
896	1	70	23.0739	165.5	63.2	1	1	1	0	2	2	896	0	0	0	0	0	0	0	0	0	0	1	0
897	1	84	28.2027	143.9	58.4	2	3	2	0	2	2	897	0	0	0	0	0	0	0	0	0	0	2	0
898	1	66	23.3653	156.6	57.3	2	2	1	0	2	2	898	0	0	0	0	0	0	0	0	0	0	2	0
899	0	81	26.1112	155.7	63.3	3	3	2	0	1	2	899	0	0	0	0	0	0	0	0	0	0	3	0
900	1	77	20.3711	152.7	47.5	2	3	2	0	1	1	900	2	1	1	0	2	2	1	2	1	1	2	24
901	1	69	26.8242	150.8	61	3	3	2	0	1	2	901	1	0	0	0	0	0	0	0	0	0	3	2
902	1	64	21.6985	155.4	52.4	1	2	1	0	1	2	902	1	0	0	0	0	0	0	0	0	0	1	2
903	1	81	30.5562	136.7	57.1	3	3	3	0	2	2	903	1	0	2	4	1	4	0	3	0	1	3	33.3333
904	1	47	18.7238	155.2	45.1	2	2	1	0	1	2	904	0	0	0	0	1	0	0	0	0	0	2	2.22222
905	0	69	24.9185	165.8	68.5	3	3	2	0	2	2	905	0	0	0	0	0	0	0	0	0	0	3	0
906	1	57	29.0777	151	66.3	2	2	1	0	2	2	906	0	0	0	0	0	0	0	0	0	1	2	0
907	1	68	24.7582	147	53.5	2	2	1	0	1	2	907	0	0	0	0	0	0	0	0	0	0	2	0
908	0	91	23.101	154.3	55	3	3	2	1	2	2	908	0	0	0	0	0	0	0	0	0	1	3	0
909	0	71	25.7573	164.5	69.7	3	3	2	0	2	2	909	1	1	1	0	1	1	1	0	1	0	3	14
910	1	85	18.7655	144.9	39.4	3	3	2	0	2	2	910	1	0	0	0	1	1	0	0	1	0	3	8
911	1	80	19.2836	146.7	41.5	2	2	0	0	2	2	911	0	0	0	0	0	0	0	0	0	0	2	0
912	1	72	29.5694	149.4	66	3	2	0	0	2	2	912	0	0	1	0	0	0	0	0	0	1	3	2.22222
914	1	55	27.0227	156.4	66.1	1	1	1	0	2	2	914	0	0	0	0	0	0	0	0	0	0	1	0
915	1	79	25.5185	150.5	57.8	1	2	1	0	2	2	915	1	0	0	0	1	1	0	0	0	0	1	6.66667
916	1	76	24.4987	147.5	53.3	2	1	1	0	2	2	916	0	0	0	0	0	0	0	0	0	0	2	0
917	0	58	24.0559	168.5	68.3	3	3	2	1	2	1	917	0	0	0	0	0	0	0	0	0	1	3	0
918	1	47	21.9056	165.5	60	2	2	1	0	1	2	918	0	0	0	0	0	0	0	0	0	0	2	0
921	1	71	26.5063	142.6	53.9	3	2	2	0	2	2	921	0									1	3	0
922	1	66	28.0166	152.2	64.9	3	2	1	0	1	2	922	1	0	0	0	0	0	0	0	0	0	3	2
923	1	70	24.085	147.5	52.4	3	3	2	0	2	2	923	1	0	0	0	1	0	0	0	0	0	3	4
924	0	79	20.2386	160.6	52.2	3	3	2	0	2	2	924	1	0	1	0	2	1	0	0	1	1	3	12
925	1	69	22.1834	158.6	55.8	3	2	1	0	2	2	925	0	0	0	0	0	0	0	0	0	0	3	0
926	1	69	17.9156	163	47.6	3	3	1	0	2	2	926	0	0	0	0	0	0	0	0	0	0	3	0
927	1	74	27.8618	161.2	72.4	3	2	1	0	2	2	927	2	1	1	1	1	3	0	1	1	0	3	24.4444
928	0	79	25.4806	164.2	68.7	3	3	1	0	2	2	928	1	0	1	0	1	0	0	0	0	0	3	6.66667
929	0	66	25.5463	173.5	76.9	1	2	1	0	2	2	929	2	1	2	1	1	1	1	0	0	0	1	20
930	1	66	23.3287	159.3	59.2	3	2	1	1	2	2	930	1	0	1	0	1	0	1	0	1	1	3	11.1111
931	1	83	23.2143	140	45.5	2	3	2	0	2	2	931	0	0	0	0	0	0	0	0	0	1	2	0
933	0	81	23.3009	161.8	61	3	3	2	0	2	2	933	0	0	0	0	0	0	0	0	0	0	3	0
934	1	78	27.1461	143.5	55.9	2	2	2	0	2	2	934	1	0			1	4	1	2	1	0	2	28.5714
935	0	61	26.346	177.6	83.1	3	3	3	0	1	2	935	0	0	0	0	0	0	0	0	0	0	3	0
936	0	60	17.1856	169.2	49.2	2	1	0	0	1	2	936	0	0		1	0	1	0	0	0	0	2	5
937	0	54	28.082	169.1	80.3	0	1	1	0	2	2	937	0	0	0	0	0	0	0	0	0	0	1	0
938	1	56	23.3979	156.9	57.6	1	1	2	0	2	2	938	0	0	0	0	0	0	0	0	0	0	1	0
939	0	56	29.0832	164.5	78.7	3	3	2	0	1	2	939	1	0	0	0	1	0	0	0	0	1	3	4.44444
941	1	70	22.6374	153.3	53.2	2	3	1	0	2	2	941										1	2
942	0	75	21.9076	157	54	3	2	2	0	2	2	942	0	0	0	0	1	0	0	0	0	0	3	2.22222
943	1	61	19.1894	157	47.3	2	2	1	0	2	2	943	0	0	0	0	2	0	0	0	0	1	2	4.44444
944	1	76	25.9612	157.5	64.4	2	3	2	0	2	2	944	0	0	0	0	0	0	0	0	0	1	2	0
945	0	45	26.402	178.9	84.5	2	2	1	0	1	2	945	1	0	3	0	2	2	0	0	0	1	2	17.7778
946	1	59	25.1369	151.9	58	2	2	1	0	1	2	946	2	0	0	0	0	1	0	0	0	0	2	6.66667
947	1	73	24.2242	151.5	55.6	2	2	1	0	2	2	947	0	0	0	0	1	0	0	0	0	0	2	2
948	1	59	24.9683	154.5	59.6	2	2	1	0	1	2	948	1	0	0	0	1	0	0	0	0	1	2	4.44444
949	1	42	21.2304	155.9	51.6	1	1	1	0	1	1	949	2	0	2	2	0	3	0	0	0	0	1	20
950	1	58	29.408	158.2	73.6	2	2	1	0	2	2	950	2	1	1	1	1	2	1	0	1	0	2	22.2222
951	0	46	21.9056	165.5	60	1	1	0	0	2	2	951	1	0	0	0	0	1	0	0	0	0	1	4.44444
952	0	60	24.7748	160.6	63.9	2	3	1	0	1	2	952	0	0	0	0	1	0	0	0	0	0	2	2.22222
954	1	49	25.6328	155.9	62.3	2	1	1	0	1	2	954	2	1	1	1	1	2	1	2	1	0	2	26.6667
955	0	47	29.7565	170.3	86.3	3	2	1	0	1	1	955	0	0	0	0	0	0	0	0	0	0	3	0
956	1	64	22.8345	157.3	56.5	2	1	1	0	2	2	956	0	0	1	1	1	1	0	2	0	0	2	13.3333
957	1	65	21.2671	164	57.2	2	2	1	0	1	2	957	0	0	0	0	1	0	0	1	0	0	2	4.44444
958	1	60	25.2659	150.2	57	1	1	1	0	2	2	958	0	0	0	0	0	0	0	0	0	0	1	0
959	1	68	18.8816	153	44.2	3	2	1	0	2	2	959	1	1	0	0	1	1	1	0	0	0	3	11.1111
960	1	42	28.8488	165.9	79.4	2	2	1	0	2	1	960	0	0	0	0	0	0	0	0	0	1	2	0
961	0	72	23.9188	161	62	3	3	2	0	2		961										1	3
962	1	66	25.8005	144	53.5	2	2	1	0	2	2	962	1	0	0	0	0	0	0	0	0	1	2	2
963	1	55	28.4037	153.7	67.1	2	2	1	0	1	2	963	0	0	4	1	1	2	0	0	0	1	2	17.7778
964	1	71	21.2801	150.5	48.2	2	2	1	0	2	2	964	1	0	0	0	0	0	0	0	0	0	2	2.22222
965	1	70	22.918	153.5	54	2	3	1	0	2	2	965										0	2
966	1	83	22.4183	143.4	46.1	3	3	3	0	2	2	966	1	2	4	4	1	4	0	3	5	0	3	53.3333
967	1	75	23.8286	149.7	53.4	2	2	2	0	2	2	967	1	0	1	0	0	1	0	0	1	0	2	8
968	1	41	22.1906	159	56.1	2	1	1	0	2	2	968	1	1	1	1	1	1	0	1	1	0	2	17.7778
969	0	78	22.1384	162	58.1	3	3	2	0	2	1	969	1	1	1	1	1	1	0	2	1	1	3	20
970	1	88	25.3598	147	54.8	2	3	2	0	2	2	970	2	1	1	1	1	2	1	1	1	0	2	24.4444
971	1	47	22.2793	158.4	55.9	2	2	2	0	2	2	971	0	0	0	0	0	0	0	0	0	0	2	0
972	0	57	20.3859	169.4	58.5	2	2	1	0	1	2	972	1	0	0	0	0	0	0	0	0	0	2	2.22222
973	1	69	22.7002	152.8	53	2	2	1	0	2	2	973	1	1	1	1	1	1	1	0	1	0	2	17.7778
974	0	59	20.3741	164.6	55.2	2	2	2	0	2	2	974	0	0	0	0	1	0	1	0	0	0	2	4.44444
976	1	53	20.362	164.5	55.1	3	3	1	0	2	2	976	0	0	0	0	0	0	0	0	0	1	3	0
977	1	40	20.2882	156.2	49.5	2	2	1	0	2	2	977	2		4	0	5	1	1	0	1	1	2	33.3333
978	0	55	22.0503	173.4	66.3	3	3	1	0	1	2	978	0	0	0	0	0	0	0	0	0	0	3	0
979	1	57	18.946	157	46.7	1	1	1	0	1	2	979	1	0	0	0	1	1	0	0	0	0	1	6
980	1	55	22.7029	148.7	50.2	3	2	1	0	1	2	980	0	0	4	1	0	3	0	0	0	1	3	17.7778
981	1	48	28.4972	163.2	75.9	1	2	1	0	1	2	981	1	0	0	0	0	0	0	0	0	0	1	2.22222
982	0	76	19.8282	163.8	53.2	2	3	2	0	1	2	982	0	0	0	0	1	0	0	0	1	0	2	4
983	1	72	23.0344	140.7	45.6	2	1	3	0	2	2	983	0	0	0	0	1	1	0	0	0	1	2	4.44444
985	1	65	18.1706	161	47.1	3	3	1	0	1	2	985	1	0	1	0	1	0	0	0	0	1	3	6.66667
986	1	89	16.3827	152.5	38.1	2	3	3	0	1	2	986	1	0	0	0	1	0	0	0	0	0	2	4.44444
987	1	65	31.3196	149.5	70	3	3	1	0	2	2	987	1	0	1	2	3		0	1	1	0	3	22.5
988	0	68	28.6852	178.6	91.5	3	3	2	0	1	2	988	0	0	4	2	0	0	0	0	0	0	3	13.3333
989	0	69	33.154	165.4	90.7	2	2	2	0	2		989	0	0	0	0	1	0	0	0	0	0	2	2
990	1	77	28.8387	144	59.8	3	2	2	0	2	2	990	1	0	1	1	0	1	0	0	1	0	3	11.1111
991	1	70	24.0182	151.6	55.2	3	2	1	0	2	1	991	0	0	0	0	0	0	0	0	0	0	3	0
992	1	60	21.6304	148.5	47.7	2	2	1	0	2	2	992										0	2
993	0	73	21.631	160.9	56	3	3	1	0	1	2	993	0	0	0	0	1	0	0	0	0	0	3	2.22222
994	1	65	22.0993	153.1	51.8	2	2	1	0	1	2	994										0	2
995	1	56	20.1251	148.7	44.5	1	1	1	0	2	2	995										1	1
996	1	77	25.3363	152.6	59	3	3	2	0	2	2	996										1	3
997	1	60	28.9231	152.2	67	3	2	1	0	2	2	997										1	3
1000	1	84	25.5316	140.5	50.4	3	3	2	0	2	2	1000	1	0	0	0	0	0	0	0	0	1	3	2.22222
1001	1	55	18.4975	151.4	42.4	3	3	1	0	2	2	1001	0	0	0	0	0	0	0	0	0	0	3	0
1002	1	63	28.4443	151.4	65.2	2	2	1	0	1	2	1002	0	0	0	0	1	0	0	0	0	1	2	2.22222
1003	1	63	24.2954	147	52.5	2	2	1	0	1	2	1003	2	0	1	0	1	1	1	0	1	0	2	15.5556
1004	1	63	19.9086	152.5	46.3	2	2	1	0	2	2	1004	3	1	1	0	1	2	1	1	1	0	2	24.4444
1005	1	59	20.187	154.2	48	1	1	0	0	2	2	1005	1	1	1	0	0	1	0	0	0	0	1	8.88889
1006	1	40	21.836	155.5	52.8	2	1	1	0	1	2	1006	0	0	0	0	1	0	0	0	0	0	2	2.22222
1007	0	67	28.4413	175.5	87.6	2	2	2	0	2	2	1007	0	0	0	0	0	0	0	0	0		2	0
1008	1	61	20.5566	146.8	44.3	1	2	1	0	2	2	1008	0	0	0	0	0	0	0	0	0	0	1	0
1009	0	76	23.7037	168.5	67.3	2	2	1	0	1	2	1009	2	1	1	0	0	0	1	1	2	0	2	16
1010	1	67	25.2835	152.5	58.8	2	2	2	0	2	2	1010	0	0	0	0	0	0	0	0	0	0	2	0
